# Supplementary material for: The structural connectivity mapping of the intralaminar thalamic nuclei
Source: Sci Rep. 2023 Jul 24;13:11938. doi: 10.1038/s41598-023-38967-0 (PMC10366221; doi:10.1038/s41598-023-38967-0)
Supplement: Supplementary file 2 — Supplementary Information 2. [file 41598_2023_38967_MOESM2_ESM.xlsx]

## Sheet: Supplementary Table 1
29 Thalamic Nuclei
Medial group	Abbr.	Voxel	Lateral group	Abbr.	Voxel
Mediodorsal nucleus	MD	246	Ventral posterior lateral nucleus	VPL	182
Magnocellular part	MDmc		Anterior part	VPLa
Parvocellular part	MDpc		Posterior part	VPLp
Medioventral nucleus	MV	24	Ventral posterior medial nucleus	VPM	48
Paraventricular nucleus	Pv	14	Ventral posterior inferior nucleus	VPI	48
Habenular nucleus	Hb	26	Ventral lateral nucleus	VL	368
Intralaminar group			Ventral lateral anterior nucleus	VLa
Central lateral nucleus	CL	291	Ventral lateral posterior nucleus	VLp
Central medial nucleus	CeM	82	Dorsal part	VLpd
Centre médian nucleus	CM	85	Ventral part	VLpv
Parafascicular nucleus	Pf	85	Ventral anterior nucleus	VA	194
Subparafascicular nucleus	sPf	19	Magnocellular part	VAmc
Posterior group			Parvocellular part	VApc
Medial pulvinar	PuM	376	Ventral medial nucleus	VM	72
Inferior pulvinar	PuI	35	Anterior group
Lateral pulvinar	PuL	110	Anterior dorsal nucleus	AD	21
Anterior pulvinar	PuA	74	Anterior medial nucleus	AM	33
Lateral posterior nucleus	LP	72	Anterior ventral nucleus	AV	94
Medial geniculate nucleus	MGN	74	Lateral dorsal nucleus	LD	64
Suprageniculate nucleus	SG	40	Voxel	Sum	2961
Limitans nucleus	Li	72		AVG	102
Posterior nucleus	Po	40		MAX	376
Lateral geniculate nucleus	LGN	72		MIN	14
Supplementary Table 1: List of 29 thalamic nuclei ordered in four nuclei groups with their full name and abbreviates according to Morel (2007). The volume is depicted in number of voxels (2mm isotropic spatial resolution).

## Sheet: Supplementary Table 2
Central lateral Nucleus (CL) map : Anatomical assignments
Left Tracts							Right Tracts
Subcortical							Subcortical
Harvard Oxford Subcortical Atlas							Harvard Oxford Subcortical Atlas
	Left Cerebral White Matter	7.1995					Left Cerebral White Matter	5.4088
	Left Cerebral Cortex	0.377					Left Cerebral Cortex	0.3519
	Left Lateral Ventricle	1.7397					Left Lateral Ventricle	0.4111
	Left Thalamus	60.2627					Left Thalamus	10.2584
	Left Caudate	0.0005					Left Caudate	0.0013
	Brain-Stem	0.2389					Left Pallidum	0.0002
	Left Hippocampus	0.0002					Brain-Stem	1.0977
	Left Accumbens	0.0028					Left Hippocampus	0.0015
	Right Cerebral White Matter	0.1704					Left Amygdala	0.008
	Right Cerebral Cortex	0.0022					Right Cerebral White Matter	3.4884
	Right Lateral Ventricle	0.0054					Right Cerebral Cortex	0.1026
	Right Thalamus	0.8803					Right Lateral Ventricle	0.3746
							Right Thalamus	31.8385
Brainstem Navigator Atlas							Brainstem Navigator Atlas
	Brainstem Nuclei	Percent Overlap of Brainstem Nuclei					Brainstem Nuclei	Percent Overlap of Brainstem Nuclei
	Caudal-rostral linear raphe	0					Caudal-rostral linear raphe	0
	Dorsal raphe	0					Dorsal raphe	0
	Raphe magnus	0					Raphe magnus	0
	Raphe obscurus	0					Raphe obscurus	0
	Raphe pallidus	0					Raphe pallidus	0
	Paramedian nucleus	0					Paramedian nucleus	0
	Periaqueductal gray	0					Periaqueductal gray	1.23735
	Median raphe	0					Median raphe	0
	Left_Cuneiform nucleus	0					Left_Cuneiform nucleus	0
	Left_Inferior colliculus	0					Left_Inferior colliculus	0
	Left_Inferior medullary reticular formation	0					Left_Inferior medullary reticular formation	0
	Left_Inferior olivary nucleus	0					Left_Inferior olivary nucleus	0
	Left_Locus coeruleus	0					Left_Locus coeruleus	0
	Left_Laterodorsal tegmental nucleus-central gray of the rhomboencephalon	0					Left_Laterodorsal tegmental nucleus-central gray of the rhomboencephalon	0
	Left_Lateral parabrachial nucleus	0					Left_Lateral parabrachial nucleus	0
	Left_Microcellular tegmental nucleus–prabigeminal nucleus	0					Left_Microcellular tegmental nucleus–prabigeminal nucleus	0
	Left_Medial parabrachial nucleus	0					Left_Medial parabrachial nucleus	0
	Left_Mesencephalic reticular formation-dorsal part	13.9683					Left_Mesencephalic reticular formation-dorsal part	4.12698
	Left_Mesencephalic reticular formation-lateral part	0					Left_Mesencephalic reticular formation-lateral part	0
	Left_Parvicellular reticular nucleus Alpha part	0					Left_Parvicellular reticular nucleus Alpha part	0
	Left_Pontine reticular nucleus, oral and caudal parts (pontis oralis and caudalis)	0					Left_Pontine reticular nucleus, oral and caudal parts (pontis oralis and caudalis)	0
	Left_Pedunculotegmental nucleus/Pedunculopontine nucleus	0					Left_Pedunculotegmental nucleus/Pedunculopontine nucleus	0
	Left_Red nucleus	0					Left_Red nucleus	0
	Left_Superior colliculus	1.37457					Left_Superior colliculus	0.687285
	Left_Superior medullary reticular formation	0					Left_Superior medullary reticular formation	0
	Left_Substantia nigra	0					Left_Substantia nigra	0
	Left_Superior olivary complex	0					Left_Superior olivary complex	0
	Left_Subcoeruleus	0					Left_Subcoeruleus	0
	Left_Vestibular nuclei complex	0					Left_Vestibular nuclei complex	0
	Left_Viscero-sensory-motor nuclei complex	0					Left_Viscero-sensory-motor nuclei complex	0
	Left_Ventral tegmental area – parabrachial/pigmented nucleus complex	0					Left_Ventral tegmental area – parabrachial/pigmented nucleus complex	0
	Right_Cuneiform nucleus	0					Right_Cuneiform nucleus	0
	Right_Inferior colliculus	0					Right_Inferior colliculus	0
	Right_Inferior medullary reticular formation	0					Right_Inferior medullary reticular formation	0
	Right_Inferior olivary nucleus	0					Right_Inferior olivary nucleus	0
	Right_Locus coeruleus	0					Right_Locus coeruleus	0
	Right_Laterodorsal tegmental nucleus-central gray of the rhomboencephalon	0					Right_Laterodorsal tegmental nucleus-central gray of the rhomboencephalon	0
	Right_Lateral parabrachial nucleus	0					Right_Lateral parabrachial nucleus	0
	Right_Microcellular tegmental nucleus–prabigeminal nucleus	0					Right_Microcellular tegmental nucleus–prabigeminal nucleus	0
	Right_Medial parabrachial nucleus	0					Right_Medial parabrachial nucleus	0
	Right_Mesencephalic reticular formation-dorsal part	0.33557					Right_Mesencephalic reticular formation-dorsal part	7.71812
	Right_Mesencephalic reticular formation-lateral part	0					Right_Mesencephalic reticular formation-lateral part	0
	Right_Parvicellular reticular nucleus Alpha part	0					Right_Parvicellular reticular nucleus Alpha part	0
	Right_Pontine reticular nucleus, oral and caudal parts (pontis oralis and caudalis)	0					Right_Pontine reticular nucleus, oral and caudal parts (pontis oralis and caudalis)	0
	Right_Pedunculotegmental nucleus/Pedunculopontine nucleus	0					Right_Pedunculotegmental nucleus/Pedunculopontine nucleus	0
	Right_Red nucleus	0					Right_Red nucleus	0
	Right_Superior colliculus	0					Right_Superior colliculus	4.33333
	Right_Superior medullary reticular formation	0					Right_Superior medullary reticular formation	0
	Right_Substantia nigra	0					Right_Substantia nigra	0
	Right_Superior olivary complex	0					Right_Superior olivary complex	0
	Right_Subcoeruleus	0					Right_Subcoeruleus	0
	Right_Vestibular nuclei complex	0					Right_Vestibular nuclei complex	0
	Right_Viscero-sensory-motor nuclei complex	0					Right_Viscero-sensory-motor nuclei complex	0
	Right_Ventral tegmental area – parabrachial/pigmented nucleus complex	0					Right_Ventral tegmental area – parabrachial/pigmented nucleus complex	0
Cerebellar_Atlas_in_MNI152_space_after_normalization_with_FNIRT							Cerebellar_Atlas_in_MNI152_space_after_normalization_with_FNIRT
	no clusters						no clusters
Oxford_Thalamic_Connectivity_Probability_Atlas							Oxford_Thalamic_Connectivity_Probability_Atlas
	Primary motor	0.0331					Primary motor	0.0009
	Sensory	0.1504					Sensory	0.1493
	Occipital	11.1897					Occipital	3.3245
	Pre-frontal	31.2483					Pre-frontal	13.647
	Pre-motor	1.0184					Pre-motor	0.1178
	Posterior parietal	1.2569					Posterior parietal	0.4073
	Temporal	33.7122					Temporal	26.1579
Subthalamic_Nucleus_Atlas							Subthalamic_Nucleus_Atlas
	no clusters						no clusters
Oxford_Imanova_Striatal_Structural_Atlas							Oxford_Imanova_Striatal_Structural_Atlas
	no clusters						no clusters
White-matter Tracts							White-matter Tracts
JHU_White_Matter_Tractography_Atlas							JHU_White_Matter_Tractography_Atlas
	Anterior thalamic radiation L	15.0041					Anterior thalamic radiation L	0.363
	Anterior thalamic radiation R	0.084					Anterior thalamic radiation R	9.6626
	Forceps major	0.0046
Human_Sensorimotor_Tracts_Labels							Human_Sensorimotor_Tracts_Labels
	no clusters						no clusters
XTRACT_HCP_Probabilistic_Tract_Atlases							XTRACT_HCP_Probabilistic_Tract_Atlases
	Anterior Commissure	0.098					Anterior Commissure	0.1429
	Acoustic Radiation L	0.0465					Acoustic Radiation R	0.0098
	Anterior Thalamic Radiation L	1.8179					Anterior Thalamic Radiation L	0.01
	Forceps Major	0.0382					Anterior Thalamic Radiation R	1.3789
	Fornix L	1.0439					Forceps Major	0.0007
	Optic Radiation L	0.0017					Fornix L	0.0455
	Superior Thalamic Radiation L	4.4103					Fornix R	0.1818
							Optic Radiation R	0.0039
							Superior Thalamic Radiation L	0.0007
							Superior Thalamic Radiation R	2.2929
Cortical							Cortical
Juelich_Histological_Atlas							Juelich_Histological_Atlas
	GM Hippocampus cornu ammonis L	0.056					GM Amygdala_centromedial group L	0.0016
	GM Hippocampus dentate gyrus L	0.0091					GM Amygdala_superficial group L	0.0482
	WM Callosal body	1.6773					GM Hippocampus cornu ammonis L	0.0459
	WM Corticospinal tract L	0.0026					GM Hippocampus dentate gyrus L	0.0142
	WM Fornix	16.9558					GM Hippocampus subiculum L	0.0024
	GM Mamillary body	0.0235					WM Callosal body	0.3682
							WM Corticospinal tract L	0.0122
							WM Fornix	19.4355
							GM Mamillary body	0.2908
Harvard_Oxford_Cortical_Structural_Atlas							Harvard_Oxford_Cortical_Structural_Atlas
	Cingulate Gyrus, posterior division	0.0036					Subcallosal Cortex	0.0082
Supplementary Table 2: Central lateral Nucleus (CL) anatomical assignments: The anatomical assignments of the CL fixed effect maps determined specific labels for cortical, subcortical, and cerebellar projections. The labeling procedure employed the Harvard-Oxford cortical-subcortical structural atlas (Desikan et al., 2006; Frazier et al., 2005; Goldstein et al., 2007; Makris et al., 2006); the JH…

## Sheet: Supplementary Table 3
Centrolmedian Nucleus (CM) map : Anatomical assignments
Left Tracts							Right Tracts
Subcortical							Subcortical
Harvard Oxford Subcortical Atlas							Harvard Oxford Subcortical Atlas
	Left Cerebral White Matter	0.4184					Left Cerebral White Matter	17.2486
	Left Cerebral Cortex	0.0774					Left Cerebral Cortex	0.6619
	Left Thalamus	21315					Left Lateral Ventricle	0.1375
	Left Putamen	0.0181					Left Thalamus	4.0421
	Left Pallidum	0.0732					Left Caudate	0.0021
	Brain-Stem	493343					Left Putamen	0.0288
	Left Hippocampus	0.0042					Left Pallidum	0.0218
	Left Amygdala	0.1635					Brain-Stem	41.686
	Right Cerebral White Matter	0.5728					Left Hippocampus	0.0574
	Right Cerebral Cortex	0.0325					Left Amygdala	0.2878
	Right Lateral Ventricle	0.0062					Right Cerebral White Matter	0.0199
	Right Thalamus	11208					Right Cerebral Cortex	0.0245
	Right Caudate	0.04					Right Thalamus	2.9232
	Right Putamen	0.0078					Right Pallidum	0.0022
	Right Pallidum	0.0171					Right Hippocampus	0.0028
	Right Hippocampus	0.0037					Right Amygdala	0.0007
	Right Amygdala	0.0969
	Right Accumbens	0.0034
Brainstem Navigator Atlas							Brainstem Navigator Atlas
	Brainstem Nuclei	Percent Overlap of Brainstem Nuclei					Brainstem Nuclei	Percent Overlap of Brainstem Nuclei
	Caudal-rostral linear raphe	3.04569					Caudal-rostral linear raphe	0
	Dorsal raphe	14.5455					Dorsal raphe	10
	Raphe magnus	9.87654					Raphe magnus	9.87654
	Raphe obscurus	22.5352					Raphe obscurus	22.5352
	Raphe pallidus	36.0902					Raphe pallidus	36.5915
	Paramedian nucleus	2.0979					Paramedian nucleus	0
	Periaqueductal gray	28.3465					Periaqueductal gray	35.658
	Median raphe	0					Median raphe	0
	Left_Cuneiform nucleus	33.0508					Left_Cuneiform nucleus	31.3559
	Left_Inferior colliculus	22.6601					Left_Inferior colliculus	20.6897
	Left_Inferior medullary reticular formation	32.7001					Left_Inferior medullary reticular formation	4.88467
	Left_Inferior olivary nucleus	42.3759					Left_Inferior olivary nucleus	16.844
	Left_Locus coeruleus	4.54545					Left_Locus coeruleus	0
	Left_Laterodorsal tegmental nucleus-central gray of the rhomboencephalon	21.2389					Left_Laterodorsal tegmental nucleus-central gray of the rhomboencephalon	0
	Left_Lateral parabrachial nucleus	71.0744					Left_Lateral parabrachial nucleus	71.0744
	Left_Microcellular tegmental nucleus–prabigeminal nucleus	54.9296					Left_Microcellular tegmental nucleus–prabigeminal nucleus	54.9296
	Left_Medial parabrachial nucleus	52.5862					Left_Medial parabrachial nucleus	5.17241
	Left_Mesencephalic reticular formation-dorsal part	60.9524					Left_Mesencephalic reticular formation-dorsal part	52.6984
	Left_Mesencephalic reticular formation-lateral part	51.0204					Left_Mesencephalic reticular formation-lateral part	51.0204
	Left_Parvicellular reticular nucleus Alpha part	14.7541					Left_Parvicellular reticular nucleus Alpha part	14.7541
	Left_Pontine reticular nucleus, oral and caudal parts (pontis oralis and caudalis)	22.975					Left_Pontine reticular nucleus, oral and caudal parts (pontis oralis and caudalis)	2.20913
	Left_Pedunculotegmental nucleus/Pedunculopontine nucleus	35.0515					Left_Pedunculotegmental nucleus/Pedunculopontine nucleus	13.4021
	Left_Red nucleus	19.5355					Left_Red nucleus	0.956284
	Left_Superior colliculus	18.5567					Left_Superior colliculus	16.4948
	Left_Superior medullary reticular formation	21.8254					Left_Superior medullary reticular formation	3.1746
	Left_Substantia nigra	29.3674					Left_Substantia nigra	1.33488
	Left_Superior olivary complex	15.1261					Left_Superior olivary complex	10.9244
	Left_Subcoeruleus	17.6471					Left_Subcoeruleus	17.1946
	Left_Vestibular nuclei complex	80.6452					Left_Vestibular nuclei complex	13.7097
	Left_Viscero-sensory-motor nuclei complex	63.253					Left_Viscero-sensory-motor nuclei complex	4.21687
	Left_Ventral tegmental area – parabrachial/pigmented nucleus complex	50.1048					Left_Ventral tegmental area – parabrachial/pigmented nucleus complex	1.88679
	Right_Cuneiform nucleus	13.3333					Right_Cuneiform nucleus	49.5238
	Right_Inferior colliculus	8.01527					Right_Inferior colliculus	15.6489
	Right_Inferior medullary reticular formation	5.84498					Right_Inferior medullary reticular formation	34.1804
	Right_Inferior olivary nucleus	13.2353					Right_Inferior olivary nucleus	42.2794
	Right_Locus coeruleus	0					Right_Locus coeruleus	4.87805
	Right_Laterodorsal tegmental nucleus-central gray of the rhomboencephalon	0					Right_Laterodorsal tegmental nucleus-central gray of the rhomboencephalon	13.4483
	Right_Lateral parabrachial nucleus	8.33333					Right_Lateral parabrachial nucleus	45.1389
	Right_Microcellular tegmental nucleus–prabigeminal nucleus	43.3333					Right_Microcellular tegmental nucleus–prabigeminal nucleus	43.3333
	Right_Medial parabrachial nucleus	5.18519					Right_Medial parabrachial nucleus	51.1111
	Right_Mesencephalic reticular formation-dorsal part	56.3758					Right_Mesencephalic reticular formation-dorsal part	60.7383
	Right_Mesencephalic reticular formation-lateral part	48.1481					Right_Mesencephalic reticular formation-lateral part	46.2963
	Right_Parvicellular reticular nucleus Alpha part	1.48148					Right_Parvicellular reticular nucleus Alpha part	11.1111
	Right_Pontine reticular nucleus, oral and caudal parts (pontis oralis and caudalis)	7.20339					Right_Pontine reticular nucleus, oral and caudal parts (pontis oralis and caudalis)	22.0339
	Right_Pedunculotegmental nucleus/Pedunculopontine nucleus	13.1579					Right_Pedunculotegmental nucleus/Pedunculopontine nucleus	19.7368
	Right_Red nucleus	0.164474					Right_Red nucleus	1.15132
	Right_Superior colliculus	7.33333					Right_Superior colliculus	17
	Right_Superior medullary reticular formation	1.38249					Right_Superior medullary reticular formation	26.7281
	Right_Substantia nigra	0					Right_Substantia nigra	1.92666
	Right_Superior olivary complex	12.9032					Right_Superior olivary complex	20.4301
	Right_Subcoeruleus	15.5963					Right_Subcoeruleus	16.055
	Right_Vestibular nuclei complex	14.2857					Right_Vestibular nuclei complex	80.4762
	Right_Viscero-sensory-motor nuclei complex	5.06329					Right_Viscero-sensory-motor nuclei complex	64.557
	Right_Ventral tegmental area – parabrachial/pigmented nucleus complex	1.6632					Right_Ventral tegmental area – parabrachial/pigmented nucleus complex	1.8711
Cerebellar_Atlas_in_MNI152_space_after_normalization_with_FNIRT							Cerebellar_Atlas_in_MNI152_space_after_normalization_with_FNIRT
	Left I-IV	1.023					Left I-IV	0.2058
	Right I-IV	0.0307					Right I-IV	0.7663
	Left V	0.0318					Left V	0.0002
	Right V	0.0033					Right V	0.0008
	Left VI	0.1009					Left VI	0.0084
	Vermis VI	0.2091					Vermis VI	0.102
	Right VI	0.0205					Right VI	0.0254
	Left Crus I	0.4931					Left Crus I	0.0283
	Vermis Crus I	0.0495					Vermis Crus I	0.0323
	Right Crus I	0.0582					Right Crus I	0.104
	Left Crus II	5.3509					Left Crus II	0.1443
	Vermis Crus II	0.3733					Vermis Crus II	0.2919
	Right Crus II	0.3676					Right Crus II	2.0998
	Left VIIb	1.0867					Left VIIb	0.0328
	Vermis VIIb	0.0501					Vermis VIIb	0.0199
	Right VIIb	0.1086					Right VIIb	0.2863
	Left VIIIa	0.3145					Left VIIIa	0.0196
	Vermis VIIIa	0.1089					Vermis VIIIa	0.0434
	Right VIIIa	0.0394					Right VIIIa	0.1318
	Left VIIIb	0.144					Left VIIIb	0.0139
	Vermis VIIIb	0.0357					Vermis VIIIb	0.0397
	Right VIIIb	0.0146					Right VIIIb	0.0673
	Left IX	0.7395					Left IX	0.0292
	Vermis IX	0.1027					Vermis IX	0.0969
	Right IX	0.0094					Right IX	0.4423
	Left X	0.2761					Left X	0.0013
	Vermis X	0.0269					Vermis X	0.031
	Right X	0.0247					Right X	0.0716
Oxford_Thalamic_Connectivity_Probability_Atlas							Oxford_Thalamic_Connectivity_Probability_Atlas
	Primary motor	0.412					Primary motor	0.3855
	Sensory	0.3772					Sensory	0.8722
	Occipital	0.1591					Occipital	1.0833
	Pre-frontal	1.8183					Pre-frontal	4.089
	Pre-motor	0.7465					Pre-motor	0.7804
	Posterior parietal	0.7079					Posterior parietal	3.644
	Temporal	0.3568					Temporal	1.3544
Subthalamic_Nucleus_Atlas							Subthalamic_Nucleus_Atlas
	Subthalamic Nucleus L	0.0102					Subthalamic Nucleus R	0.0007
	Subthalamic Nucleus R	0.0001
Oxford_Imanova_Striatal_Structural_Atlas							Oxford_Imanova_Striatal_Structural_Atlas
	ventral-striatum	0.003					no clusters
	caudate	0.013
White-matter Tracts							White-matter Tracts
JHU_White_Matter_Tractography_Atlas							JHU_White_Matter_Tractography_Atlas
	Anterior thalamic radiation L	3.3639					Anterior thalamic radiation L	0.9578
	Anterior thalamic radiation R	0.4542					Anterior thalamic radiation R	3.3146
	Corticospinal tract L	1.8561					Corticospinal tract L	0.3992
	Corticospinal tract R	0.231					Corticospinal tract R	1.3696
	Forceps minor	0.0001					Cingulum (cingulate gyrus) L	0.0247
	Inferior fronto-occipital fasciculus L	0.0054					Cingulum (hippocampus) L	0.0034
	Inferior fronto-occipital fasciculus R	0.0112					Forceps major	0.7937
	Inferior longitudinal fasciculus L	0.0077					Inferior fronto-occipital fasciculus L	1.2017
	Inferior longitudinal fasciculus R	0.0007					Inferior longitudinal fasciculus L	1.1196
	Superior longitudinal fasciculus L	0					Superior longitudinal fasciculus L	0.2993
	Uncinate fasciculus R	0.0083					Superior longitudinal fasciculus (temporal part) L	0.1863
	Superior longitudinal fasciculus (temporal part) L	0
Human_Sensorimotor_Tracts_Labels							Human_Sensorimotor_Tracts_Labels
	Unclassified	99.9589					Unclassified	99.9956
	Right-M1	0.004					Left-M1	0.0044
	Right-S1	0.001
	Right-M1,SMA	0.0008
	Right-M1,S1	0.0042
	Right-PMd,preSMA	0.0004
	Right-M1,PMd,SMA	0.0004
	Right-M1,PMd,SMA,S1	0.0004
	Right-PMd,SMA,preSMA	0.0008
	Right-PMd,PMv,SMA,preSMA	0.0004
	Left-M1	0.0075
	Left-SMA	0.0008
	Left-S1	0.004
	Left-M1,SMA	0.0016
	Left-M1,S1	0.0103
	Left-M1,PMd,SMA	0.0016
	Left-M1,PMv,SMA	0.0004
	Left-M1,SMA,S1	0.0015
	Left-PMd,SMA,preSMA	0.0008
	Left-M1,PMd,PMv,SMA,preSMA	0.0004
XTRACT_HCP_Probabilistic_Tract_Atlases							XTRACT_HCP_Probabilistic_Tract_Atlases
	Anterior Commissure	0.001					Anterior Commissure	0.0007
	Acoustic Radiation L	0.1405					Arcuate Fasciculus L	0.0083
	Acoustic Radiation R	0.1548					Acoustic Radiation L	2.295
	Anterior Thalamic Radiation L	0.0201					Acoustic Radiation R	0.2506
	Anterior Thalamic Radiation R	0.3335					Anterior Thalamic Radiation L	0.1113
	Corticospinal Tract L	0.3974					Anterior Thalamic Radiation R	0.0072
	Corticospinal Tract R	0.0437					Corticospinal Tract L	0.2455
	Fornix R	0.0004					Corticospinal Tract R	0.7542
	Inferior Fronto-Occipital Fasciculus L	0.0017					Forceps Major	1.327
	Inferior Fronto-Occipital Fasciculus R	0.0131					Fornix L	0.0018
	Middle Cerebellar Peduncle	4.6268					Fornix R	0.0002
	Middle Longitudinal Fasciculus R	0.0004					Inferior Fronto-Occipital Fasciculus L	1.8064
	Optic Radiation L	0.0732					Inferior Longitudinal Fasciculus L	0.0058
	Optic Radiation R	0.0795					Middle Cerebellar Peduncle	1.2668
	Superior Thalamic Radiation L	1.1428					Middle Longitudinal Fasciculus L	3.0421
	Superior Thalamic Radiation R	0.4358					Optic Radiation L	7.0354
	Uncinate Fasciculus R	0.0107					Optic Radiation R	0.0578
							Superior Longitudinal Fasciculus 1 L	0.3663
							Superior Longitudinal Fasciculus 2 L	0.0005
							Superior Thalamic Radiation L	0.7443
							Superior Thalamic Radiation R	2.0746
							Vertical Occipital Fasciculus L	0.4497
Cortical							Cortical
Juelich_Histological_Atlas							Juelich_Histological_Atlas
	GM Amygdala_centromedial group L	0.1396					GM Anterior intra-parietal sulcus hIP1 L	0.0595
	GM Amygdala_centromedial group R	0.0442					GM Anterior intra-parietal sulcus hIP2 L	0.0002
	GM Amygdala_laterobasal group L	0.1108					GM Anterior intra-parietal sulcus hIP3 L	0.0365
	GM Amygdala_laterobasal group R	0.0393					GM Amygdala_centromedial group L	0.1641
	GM Amygdala_superficial group L	0.1869					GM Amygdala_centromedial group R	0.0003
	GM Amygdala_superficial group R	0.0738					GM Amygdala_laterobasal group L	0.1537
	GM Hippocampus cornu ammonis L	0.0402					GM Amygdala_superficial group L	0.2545
	GM Hippocampus cornu ammonis R	0.0352					GM Amygdala_superficial group R	0.0003
	GM Hippocampus entorhinal cortex L	0.0014					GM Hippocampus cornu ammonis L	0.1235
	GM Hippocampus entorhinal cortex R	0.0023					GM Hippocampus cornu ammonis R	0.0222
	GM Hippocampus dentate gyrus L	0.0072					GM Hippocampus entorhinal cortex L	0.0077
	GM Hippocampus dentate gyrus R	0.013					GM Hippocampus dentate gyrus L	0.0475
	GM Hippocampus hippocampal-amygdaloid transition area L	0.0145					GM Hippocampus dentate gyrus R	0.055
	GM Hippocampus hippocampal-amygdaloid transition area R	0.0193					GM Hippocampus hippocampal-amygdaloid transition area L	0.027
	GM Hippocampus subiculum L	0.0279					GM Hippocampus subiculum L	0.0909
	GM Hippocampus subiculum R	0.0162					GM Hippocampus subiculum R	0.1031
	WM Acoustic radiation R	0.0148					GM Inferior parietal lobule PGp L	0.0006
	WM Acoustic radiation L	0.0107					GM Primary auditory cortex TE1,1 L	0.0063
	WM Callosal body	0.0169					GM Primary motor cortex BA4a L	0.0028
	WM Corticospinal tract R	0.0518					GM Primary motor cortex BA4p L	0.0155
	WM Corticospinal tract L	0.0668					GM Primary somatosensory cortex BA1 L	0.0072
	WM Fornix	0.1882					GM Primary somatosensory cortex BA2 L	0.0275
	GM Lateral geniculate body R	0.0076					GM Primary somatosensory cortex BA3a L	0.0295
	GM Lateral geniculate body L	0.0003					GM Primary somatosensory cortex BA3b L	0.0181
	GM Mamillary body	0.0733					GM Secondary somatosensory cortex / Parietal operculum OP1 L	0.0014
	GM Medial geniculate body R	0.0042					GM Secondary somatosensory cortex / Parietal operculum OP2 L	0.0017
	GM Medial geniculate body L	0.0471					GM Superior parietal lobule 5Ci L	0.0031
	WM Optic radiation R	0.0098					GM Superior parietal lobule 5L L	0.0281
	WM Optic radiation L	0.0377					GM Superior parietal lobule 5M L	0.0084
	WM Superior longitudinal fascicle R	0.0004					GM Superior parietal lobule 7A L	0.0341
	WM Superior longitudinal fascicle L	0.0016					GM Superior parietal lobule 7PC L	0.0091
	WM Superior occipito-frontal fascicle R	0.0025					GM Superior parietal lobule 7P L	0.0091
	GM Insula Id1 L	0.0006					GM Visual cortex V1 BA17 L	0.3779
	GM Insula Ig1 L	0.0002					GM Visual cortex V2 BA18 L	0.0724
	GM Insula Ig1 R	0.001					GM Visual cortex V2 BA18 R	0.0003
	GM Insula Ig2 L	0.0007					GM Visual cortex V3V L	0.1594
							GM Visual cortex V4 L	0.1157
							GM Visual cortex V5 L	0.0073
							WM Acoustic radiation R	0.0001
							WM Acoustic radiation L	0.3966
							WM Callosal body	3.2144
							WM Cingulum L	0.0015
							WM Corticospinal tract R	0.0022
							WM Corticospinal tract L	0.3834
							WM Fornix	0.1199
							GM Lateral geniculate body L	0.1313
							GM Mamillary body	0.0148
							GM Medial geniculate body R	0.0211
							GM Medial geniculate body L	0.1237
							WM Optic radiation L	4.5293
							WM Superior longitudinal fascicle L	0.1187
							WM Superior occipito-frontal fascicle L	0.0139
							WM Uncinate fascicle L	0.0007
							GM Insula Id1 L	0.0045
							GM Insula Ig1 L	0.0467
							GM Insula Ig2 L	0.014
Harvard_Oxford_Cortical_Structural_Atlas							Harvard_Oxford_Cortical_Structural_Atlas
	Lateral Occipital Cortex, inferior division	0.0017					Precentral Gyrus	0.0013
	Subcallosal Cortex	0.0011					Superior Temporal Gyrus, posterior division	0.0037
	Cingulate Gyrus, posterior division	0.0006					Middle Temporal Gyrus, temporooccipital part	0.0036
	Frontal Orbital Cortex	0.0001					Inferior Temporal Gyrus, temporooccipital part	0.0005
	Parahippocampal Gyrus, anterior division	0.0002					Postcentral Gyrus	0.0095
	Parahippocampal Gyrus, posterior division	0.0068					Superior Parietal Lobule	0.0276
	Lingual Gyrus	0.006					Supramarginal Gyrus, anterior division	0.0047
	Occipital Fusiform Gyrus	0.0077					Supramarginal Gyrus, posterior division	0.0027
	Occipital Pole	0.0006					Angular Gyrus	0.0082
							Lateral Occipital Cortex, superior division	0.106
							Lateral Occipital Cortex, inferior division	0.0417
							Intracalcarine Cortex	0.0644
							Subcallosal Cortex	0.0005
							Cingulate Gyrus, posterior division	0.0063
							Precuneous Cortex	0.0785
							Cuneal Cortex	0.0355
							Parahippocampal Gyrus, posterior division	0.0183
							Lingual Gyrus	0.0424
							Temporal Occipital Fusiform Cortex	0.0012
							Occipital Fusiform Gyrus	0.0481
							Parietal Operculum Cortex	0.0021
							Planum Temporale	0.0032
							Supracalcarine Cortex	0.0104
							Occipital Pole	0.0766
Supplementary Table 3: Centrolmedian Nucleus (CM) anatomical assignments: The anatomical assignments of the CM fixed effect maps determined specific labels for cortical, subcortical, and cerebellar projections. The labeling procedure employed the Harvard-Oxford cortical-subcortical structural atlas (Desikan et al., 2006; Frazier et al., 2005; Goldstein et al., 2007; Makris et al., 2006); the JHU …

## Sheet: Supplementary Table 4
Central medial Nucleus (CeM) map : Anatomical assignments
Left Tracts							Right Tracts
Subcortical							Subcortical
Harvard Oxford Subcortical Atlas							Harvard Oxford Subcortical Atlas
	Left Cerebral White Matter	49.0872					Left Cerebral White Matter	1.0846
	Left Cerebral Cortex	10.4159					Left Cerebral Cortex	0.0563
	Left Lateral Ventricle	0.3963					Left Lateral Ventricle	0.0423
	Left Thalamus	3.7666					Left Thalamus	0.9215
	Left Caudate	1.3282					Left Caudate	0
	Left Putamen	2.0143					Left Putamen	0.0137
	Left Pallidum	0.8567					Left Pallidum	0.0318
	Brain-Stem	5.8363					Brain-Stem	5.1049
	Left Hippocampus	0.586					Left Hippocampus	0.0751
	Left Amygdala	5.3155					Left Amygdala	0.2076
	Left Accumbens	0.9238					Right Cerebral White Matter	48.39
	Right Cerebral White Matter	0.5694					Right Cerebral Cortex	11.1383
	Right Cerebral Cortex	0.0433					Right Lateral Ventricle	0.6558
	Right Lateral Ventricle	0.0024					Right Thalamus	2.9928
	Right Thalamus	0.3705					Right Caudate	1.6851
	Right Caudate	0					Right Putamen	1.0245
	Right Putamen	0.0025					Right Pallidum	1.1014
	Right Pallidum	0.0595					Right Hippocampus	0.4891
	Right Hippocampus	0.0307					Right Amygdala	6.6365
	Right Amygdala	0.1819					Right Accumbens	0.8443
Brainstem Navigator Atlas							Brainstem Navigator Atlas
	Brainstem Nuclei	Percent Overlap of Brainstem Nuclei					Brainstem Nuclei	Percent Overlap of Brainstem Nuclei
	Caudal-rostral linear raphe	44.1624					Caudal-rostral linear raphe	46.1929
	Dorsal raphe	64.0909					Dorsal raphe	67.2727
	Raphe magnus	9.87654					Raphe magnus	9.87654
	Raphe obscurus	22.5352					Raphe obscurus	22.5352
	Raphe pallidus	10.0251					Raphe pallidus	30.8271
	Paramedian nucleus	19.5804					Paramedian nucleus	23.0769
	Periaqueductal gray	25.0844					Periaqueductal gray	31.0461
	Median raphe	6.89655					Median raphe	10.3448
	Left_Cuneiform nucleus	15.2542					Left_Cuneiform nucleus	5.08475
	Left_Inferior colliculus	0					Left_Inferior colliculus	0
	Left_Inferior medullary reticular formation	31.886					Left_Inferior medullary reticular formation	3.39213
	Left_Inferior olivary nucleus	17.0213					Left_Inferior olivary nucleus	2.12766
	Left_Locus coeruleus	4.54545					Left_Locus coeruleus	0.909091
	Left_Laterodorsal tegmental nucleus-central gray of the rhomboencephalon	22.1239					Left_Laterodorsal tegmental nucleus-central gray of the rhomboencephalon	16.6372
	Left_Lateral parabrachial nucleus	71.0744					Left_Lateral parabrachial nucleus	57.8512
	Left_Microcellular tegmental nucleus–prabigeminal nucleus	42.2535					Left_Microcellular tegmental nucleus–prabigeminal nucleus	50.7042
	Left_Medial parabrachial nucleus	51.7241					Left_Medial parabrachial nucleus	7.75862
	Left_Mesencephalic reticular formation-dorsal part	39.0476					Left_Mesencephalic reticular formation-dorsal part	43.8095
	Left_Mesencephalic reticular formation-lateral part	30.6122					Left_Mesencephalic reticular formation-lateral part	46.9388
	Left_Parvicellular reticular nucleus Alpha part	9.01639					Left_Parvicellular reticular nucleus Alpha part	0
	Left_Pontine reticular nucleus, oral and caudal parts (pontis oralis and caudalis)	24.3004					Left_Pontine reticular nucleus, oral and caudal parts (pontis oralis and caudalis)	3.09278
	Left_Pedunculotegmental nucleus/Pedunculopontine nucleus	31.9588					Left_Pedunculotegmental nucleus/Pedunculopontine nucleus	13.4021
	Left_Red nucleus	14.2077					Left_Red nucleus	0.956284
	Left_Superior colliculus	5.84192					Left_Superior colliculus	6.87285
	Left_Superior medullary reticular formation	21.8254					Left_Superior medullary reticular formation	2.77778
	Left_Substantia nigra	6.32618					Left_Substantia nigra	0.0580383
	Left_Superior olivary complex	15.1261					Left_Superior olivary complex	1.68067
	Left_Subcoeruleus	17.6471					Left_Subcoeruleus	13.5747
	Left_Vestibular nuclei complex	76.2097					Left_Vestibular nuclei complex	2.01613
	Left_Viscero-sensory-motor nuclei complex	63.253					Left_Viscero-sensory-motor nuclei complex	21.0843
	Left_Ventral tegmental area – parabrachial/pigmented nucleus complex	37.3166					Left_Ventral tegmental area – parabrachial/pigmented nucleus complex	5.45073
	Right_Cuneiform nucleus	0					Right_Cuneiform nucleus	6.66667
	Right_Inferior colliculus	0					Right_Inferior colliculus	0
	Right_Inferior medullary reticular formation	4.7014					Right_Inferior medullary reticular formation	27.5731
	Right_Inferior olivary nucleus	0					Right_Inferior olivary nucleus	6.25
	Right_Locus coeruleus	0					Right_Locus coeruleus	4.87805
	Right_Laterodorsal tegmental nucleus-central gray of the rhomboencephalon	8.27586					Right_Laterodorsal tegmental nucleus-central gray of the rhomboencephalon	19.1379
	Right_Lateral parabrachial nucleus	0					Right_Lateral parabrachial nucleus	12.5
	Right_Microcellular tegmental nucleus–prabigeminal nucleus	0					Right_Microcellular tegmental nucleus–prabigeminal nucleus	5
	Right_Medial parabrachial nucleus	5.18519					Right_Medial parabrachial nucleus	50.3704
	Right_Mesencephalic reticular formation-dorsal part	33.557					Right_Mesencephalic reticular formation-dorsal part	23.4899
	Right_Mesencephalic reticular formation-lateral part	9.25926					Right_Mesencephalic reticular formation-lateral part	0
	Right_Parvicellular reticular nucleus Alpha part	0					Right_Parvicellular reticular nucleus Alpha part	2.96296
	Right_Pontine reticular nucleus, oral and caudal parts (pontis oralis and caudalis)	0.423729					Right_Pontine reticular nucleus, oral and caudal parts (pontis oralis and caudalis)	22.5989
	Right_Pedunculotegmental nucleus/Pedunculopontine nucleus	0					Right_Pedunculotegmental nucleus/Pedunculopontine nucleus	17.1053
	Right_Red nucleus	0					Right_Red nucleus	3.45395
	Right_Superior colliculus	2.66667					Right_Superior colliculus	1
	Right_Superior medullary reticular formation	0					Right_Superior medullary reticular formation	21.659
	Right_Substantia nigra	0					Right_Substantia nigra	1.80236
	Right_Superior olivary complex	0					Right_Superior olivary complex	17.2043
	Right_Subcoeruleus	1.37615					Right_Subcoeruleus	16.055
	Right_Vestibular nuclei complex	0					Right_Vestibular nuclei complex	69.5238
	Right_Viscero-sensory-motor nuclei complex	18.9873					Right_Viscero-sensory-motor nuclei complex	62.0253
	Right_Ventral tegmental area – parabrachial/pigmented nucleus complex	0.4158					Right_Ventral tegmental area – parabrachial/pigmented nucleus complex	19.9584
Cerebellar_Atlas_in_MNI152_space_after_normalization_with_FNIRT							Cerebellar_Atlas_in_MNI152_space_after_normalization_with_FNIRT
	Left I-IV	0.1211					Left I-IV	0.0277
	Right I-IV	0.0106					Right I-IV	0.0719
	Left V	0.0001					Right V	0.0001
	Left VI	0.0002					Vermis VI	0.0011
	Vermis VI	0.001					Right VI	0.0004
	Left Crus I	0.0009					Vermis Crus I	0.0005
	Vermis Crus I	0.0006					Right Crus I	0.0032
	Left Crus II	0.0151					Vermis Crus II	0.0096
	Vermis Crus II	0.0039					Right Crus II	0.0407
	Left VIIb	0.0073					Vermis VIIb	0.0001
	Vermis VIIb	0.0001					Right VIIb	0.0103
	Left VIIIa	0.0081					Vermis VIIIa	0.0011
	Vermis VIIIa	0.005					Right VIIIa	0.0074
	Left VIIIb	0.0054					Vermis VIIIb	0.0032
	Vermis VIIIb	0.003					Right VIIIb	0.0046
	Left IX	0.061					Left IX	0.0077
	Vermis IX	0.0255					Vermis IX	0.0129
	Right IX	0.0046					Right IX	0.0414
	Left X	0.0003					Vermis X	0.0073
	Vermis X	0.0091					Right X	0.0003
	Right X	0.0003
Oxford_Thalamic_Connectivity_Probability_Atlas							Oxford_Thalamic_Connectivity_Probability_Atlas
	Primary motor	0.0057					Primary motor	0.0288
	Sensory	0.3649					Sensory	0.1618
	Occipital	0.6626					Occipital	0.9089
	Pre-frontal	1.2562					Pre-frontal	1.0636
	Pre-motor	0.0153					Pre-motor	0.0176
	Posterior parietal	0.4741					Posterior parietal	0.6557
	Temporal	1.3633					Temporal	1.6956
Subthalamic_Nucleus_Atlas							Subthalamic_Nucleus_Atlas
	Subthalamic Nucleus L	0.0029					Subthalamic Nucleus R	0.0051
Oxford_Imanova_Striatal_Structural_Atlas							Oxford_Imanova_Striatal_Structural_Atlas
	ventral-striatum	1.6757					ventral-striatum	1.5521
	putamen	1.2385					putamen	0.2541
	caudate	0.8828					caudate	1.2678
White-matter Tracts							White-matter Tracts
JHU_White_Matter_Tractography_Atlas							JHU_White_Matter_Tractography_Atlas
	Anterior thalamic radiation L	2.011					Anterior thalamic radiation L	0.1333
	Anterior thalamic radiation R	0.1491					Anterior thalamic radiation R	2.0029
	Corticospinal tract L	0.1406					Corticospinal tract L	0.0323
	Corticospinal tract R	0.0415					Corticospinal tract R	0.3812
	Cingulum (cingulate gyrus) L	0.008					Cingulum (cingulate gyrus) L	0.0002
	Cingulum (hippocampus) L	0.0598					Cingulum (cingulate gyrus) R	0.0025
	Forceps major	1.285					Cingulum (hippocampus) R	0.1344
	Forceps minor	1.0353					Forceps major	2.0857
	Inferior fronto-occipital fasciculus L	4.5968					Forceps minor	0.5852
	Inferior fronto-occipital fasciculus R	0.0015					Inferior fronto-occipital fasciculus L	0.0098
	Inferior longitudinal fasciculus L	3.1886					Inferior fronto-occipital fasciculus R	4.7005
	Inferior longitudinal fasciculus R	0.0015					Inferior longitudinal fasciculus L	0.0087
	Superior longitudinal fasciculus L	0.5291					Inferior longitudinal fasciculus R	2.3801
	Uncinate fasciculus L	1.4236					Superior longitudinal fasciculus L	0.0017
	Superior longitudinal fasciculus (temporal part) L	0.4557					Superior longitudinal fasciculus R	0.2411
							Uncinate fasciculus R	0.6957
							Superior longitudinal fasciculus (temporal part) L	0.0001
							Superior longitudinal fasciculus (temporal part) R	0.1468
Human_Sensorimotor_Tracts_Labels							Human_Sensorimotor_Tracts_Labels
	Unclassified	99.9502					Unclassified	99.909
	Right-M1	0.0016					Right-M1	0.0007
	Right-SMA	0.0028					Right-S1	0.0207
	Right-preSMA	0.001					Right-M1,S1	0.0096
	Right-S1	0.0004					Left-M1	0.0022
	Right-M1,SMA	0.0016					Left-SMA	0.0025
	Right-M1,S1	0.0106					Left-preSMA	0.0024
	Right-PMd,preSMA	0.0005					Left-S1	0.0017
	Right-M1,PMd,SMA	0.0027					Left-M1,SMA	0.0013
	Right-M1,SMA,S1	0.0022					Left-M1,S1	0.0217
	Right-M1,PMd,SMA,S1	0.0009					Left-PMd,SMA	0.0009
	Right-PMd,SMA,preSMA	0.0052					Left-PMd,preSMA	0.0012
	Right-PMd,PMv,SMA,preSMA	0.0004					Left-M1,PMd,SMA	0.004
	Right-M1,PMd,PMv,SMA,preSMA	0.0004					Left-M1,SMA,S1	0.005
	Left-S1	0.0135					Left-PMd,PMv,SMA	0.0007
	Left-M1,S1	0.006					Left-M1,PMd,SMA,S1	0.0023
							Left-M1,PMv,SMA,S1	0.0004
							Left-M1,PMd,PMv,SMA	0.0006
							Left-PMd,SMA,preSMA	0.0099
							Left-M1,PMd,PMv,SMA,S1	0.0006
							Left-PMd,PMv,SMA,preSMA	0.0013
							Left-M1,PMd,PMv,SMA,preSMA	0.0013
XTRACT_HCP_Probabilistic_Tract_Atlases							XTRACT_HCP_Probabilistic_Tract_Atlases
	Anterior Commissure	0.8476					Anterior Commissure	0.5128
	Arcuate Fasciculus L	0.0921					Arcuate Fasciculus R	0.0456
	Acoustic Radiation L	1.2076					Acoustic Radiation L	0.2885
	Acoustic Radiation R	0.1446					Acoustic Radiation R	0.9758
	Anterior Thalamic Radiation L	4.9639					Anterior Thalamic Radiation L	0.0116
	Anterior Thalamic Radiation R	0.0218					Anterior Thalamic Radiation R	3.8669
	Cingulum subsection Dorsal L	0.051					Cingulum subsection Dorsal L	0.0204
	Cingulum subsection Peri-genual L	0.0002					Cingulum subsection Peri-genual L	0.0022
	Cingulum subsection Temporal L	0.2635					Cingulum subsection Temporal L	0.4989
	Corticospinal Tract L	0.0555					Corticospinal Tract L	0.0323
	Corticospinal Tract R	0.0465					Corticospinal Tract R	0.2141
	Forceps Major	1.915					Forceps Major	3.1201
	Forceps Minor	1.1257					Forceps Minor	0.6326
	Fornix L	1.3148					Fornix L	0.0179
	Fornix R	0.0004					Fornix R	0.6989
	Inferior Fronto-Occipital Fasciculus L	10.2434					Inferior Fronto-Occipital Fasciculus L	0.0006
	Inferior Fronto-Occipital Fasciculus R	0.0005					Inferior Fronto-Occipital Fasciculus R	7.407
	Inferior Longitudinal Fasciculus L	0.4244					Inferior Longitudinal Fasciculus R	0.5566
	Middle Cerebellar Peduncle	0.0118					Middle Cerebellar Peduncle	0.0541
	Middle Longitudinal Fasciculus L	5.1487					Middle Longitudinal Fasciculus L	0.0141
	Optic Radiation L	10.4756					Middle Longitudinal Fasciculus R	5.2134
	Optic Radiation R	0.294					Optic Radiation L	0.4487
	Superior Longitudinal Fasciculus 1 L	0.0167					Optic Radiation R	12.5839
	Superior Longitudinal Fasciculus 3 L	0.0001					Superior Longitudinal Fasciculus 1 L	0.0011
	Superior Thalamic Radiation L	0.0537					Superior Longitudinal Fasciculus 1 R	0.0246
	Superior Thalamic Radiation R	0.0186					Superior Thalamic Radiation L	0.0224
	Uncinate Fasciculus L	3.9271					Superior Thalamic Radiation R	0.0389
	Uncinate Fasciculus R	0.0001					Uncinate Fasciculus R	2.8658
	Vertical Occipital Fasciculus L	1.0589					Vertical Occipital Fasciculus R	1.3718
Cortical							Cortical
Juelich_Histological_Atlas							Juelich_Histological_Atlas
	GM Anterior intra-parietal sulcus hIP1 L	0.0456					GM Anterior intra-parietal sulcus hIP1 L	0.0001
	GM Anterior intra-parietal sulcus hIP2 L	0.0003					GM Anterior intra-parietal sulcus hIP1 R	0.0346
	GM Anterior intra-parietal sulcus hIP3 L	0.004					GM Anterior intra-parietal sulcus hIP2 R	0.0002
	GM Amygdala_centromedial group L	2.5194					GM Anterior intra-parietal sulcus hIP3 L	0
	GM Amygdala_centromedial group R	0.0769					GM Anterior intra-parietal sulcus hIP3 R	0.0002
	GM Amygdala_laterobasal group L	5.0413					GM Amygdala_centromedial group L	0.1129
	GM Amygdala_laterobasal group R	0.0491					GM Amygdala_centromedial group R	2.218
	GM Amygdala_superficial group L	3.5762					GM Amygdala_laterobasal group L	0.0596
	GM Amygdala_superficial group R	0.1208					GM Amygdala_laterobasal group R	6.8204
	GM Hippocampus cornu ammonis L	1.5165					GM Amygdala_superficial group L	0.2098
	GM Hippocampus cornu ammonis R	0.1133					GM Amygdala_superficial group R	4.0873
	GM Hippocampus entorhinal cortex L	0.6654					GM Hippocampus cornu ammonis L	0.1563
	GM Hippocampus entorhinal cortex R	0.0064					GM Hippocampus cornu ammonis R	1.8925
	GM Hippocampus dentate gyrus L	0.4347					GM Hippocampus entorhinal cortex L	0.0141
	GM Hippocampus dentate gyrus R	0.0409					GM Hippocampus entorhinal cortex R	1.9077
	GM Hippocampus hippocampal-amygdaloid transition area L	0.0954					GM Hippocampus dentate gyrus L	0.0707
	GM Hippocampus hippocampal-amygdaloid transition area R	0.0769					GM Hippocampus dentate gyrus R	0.274
	GM Hippocampus subiculum L	0.6421					GM Hippocampus hippocampal-amygdaloid transition area L	0.0802
	GM Hippocampus subiculum R	0.0567					GM Hippocampus hippocampal-amygdaloid transition area R	0.3753
	GM Inferior parietal lobule Pga L	0.0015					GM Hippocampus subiculum L	0.0953
	GM Inferior parietal lobule PGp L	0.0059					GM Hippocampus subiculum R	0.9402
	GM Primary auditory cortex TE1,1 L	0.0066					GM Inferior parietal lobule Pga R	0.0075
	GM Primary somatosensory cortex BA2 L	0.0001					GM Inferior parietal lobule PGp R	0.0007
	GM Secondary somatosensory cortex / Parietal operculum OP1 L	0.0005					GM Primary auditory cortex TE1,1 R	0.0024
	GM Secondary somatosensory cortex / Parietal operculum OP2 L	0.0016					GM Superior parietal lobule 5L R	0.0001
	GM Superior parietal lobule 5L L	0					GM Superior parietal lobule 5M R	0.0002
	GM Superior parietal lobule 5M L	0					GM Superior parietal lobule 7A R	0.0123
	GM Superior parietal lobule 7A L	0.0166					GM Superior parietal lobule 7M R	0.0002
	GM Superior parietal lobule 7M L	0.0007					GM Superior parietal lobule 7P R	0.0048
	GM Superior parietal lobule 7P L	0.0197					GM Visual cortex V1 BA17 R	3.8164
	GM Visual cortex V1 BA17 L	1.1322					GM Visual cortex V2 BA18 R	1.6367
	GM Visual cortex V2 BA18 L	0.7284					GM Visual cortex V3V R	0.4437
	GM Visual cortex V3V L	0.8385					GM Visual cortex V4 R	0.2071
	GM Visual cortex V4 L	0.4773					GM Visual cortex V5 R	0.0012
	GM Visual cortex V5 L	0.0202					WM Acoustic radiation R	0.4296
	WM Acoustic radiation R	0.0494					WM Acoustic radiation L	0.0418
	WM Acoustic radiation L	0.4557					WM Callosal body	9.0062
	WM Callosal body	5.932					WM Cingulum R	0.1041
	WM Cingulum L	0.0337					WM Cingulum L	0.0008
	WM Corticospinal tract R	0.1485					WM Corticospinal tract R	0.5195
	WM Corticospinal tract L	0.2525					WM Corticospinal tract L	0.0658
	WM Fornix	1.302					WM Fornix	1.9059
	WM Inferior occipito-frontal fascicle L	0.0648					WM Inferior occipito-frontal fascicle R	0.0008
	GM Lateral geniculate body R	0.1143					GM Lateral geniculate body R	0.1981
	GM Lateral geniculate body L	0.1077					GM Lateral geniculate body L	0.1088
	GM Mamillary body	0.1942					GM Mamillary body	0.1887
	GM Medial geniculate body R	0.0137					GM Medial geniculate body R	0.0803
	GM Medial geniculate body L	0.0379					GM Medial geniculate body L	0.0083
	WM Optic radiation R	0.0667					WM Optic radiation R	10.6798
	WM Optic radiation L	10.8266					WM Optic radiation L	0.1687
	WM Superior longitudinal fascicle L	0.125					WM Superior longitudinal fascicle R	0.0315
	WM Superior occipito-frontal fascicle L	0.034					WM Superior longitudinal fascicle L	0.0051
	WM Uncinate fascicle L	0.2184					WM Superior occipito-frontal fascicle R	0.0128
	GM Insula Id1 L	0.0646					WM Uncinate fascicle R	0.0074
	GM Insula Ig1 L	0.0855					GM Insula Id1 L	0.0005
	GM Insula Ig2 L	0.0834					GM Insula Id1 R	0.1004
	GM Insula Ig2 R	0					GM Insula Ig1 L	0.0027
							GM Insula Ig1 R	0.1644
							GM Insula Ig2 L	0.0013
							GM Insula Ig2 R	0.0597
Harvard_Oxford_Cortical_Structural_Atlas							Harvard_Oxford_Cortical_Structural_Atlas
	Frontal Pole	2.5938					Frontal Pole	1.2374
	Insular Cortex	0.0026					Insular Cortex	0.0019
	Temporal Pole	2.3313					Superior Frontal Gyrus	0
	Superior Temporal Gyrus, posterior division	0.0054					Temporal Pole	2.5358
	Middle Temporal Gyrus, anterior division	0.0003					Middle Temporal Gyrus, anterior division	0.0007
	Middle Temporal Gyrus, posterior division	0.001					Middle Temporal Gyrus, posterior division	0.0009
	Middle Temporal Gyrus, temporooccipital part	0.0117					Middle Temporal Gyrus, temporooccipital part	0.0123
	Inferior Temporal Gyrus, anterior division	0.0156					Inferior Temporal Gyrus, anterior division	0.0529
	Inferior Temporal Gyrus, posterior division	0.0186					Inferior Temporal Gyrus, posterior division	0.0169
	Inferior Temporal Gyrus, temporooccipital part	0.0091					Inferior Temporal Gyrus, temporooccipital part	0.0024
	Superior Parietal Lobule	0.0017					Postcentral Gyrus	0
	Supramarginal Gyrus, anterior division	0.0003					Superior Parietal Lobule	0.0014
	Supramarginal Gyrus, posterior division	0.0047					Supramarginal Gyrus, anterior division	0.0003
	Angular Gyrus	0.0195					Supramarginal Gyrus, posterior division	0.0114
	Lateral Occipital Cortex, superior division	0.3479					Angular Gyrus	0.0117
	Lateral Occipital Cortex, inferior division	0.1466					Lateral Occipital Cortex, superior division	0.4844
	Intracalcarine Cortex	0.1644					Lateral Occipital Cortex, inferior division	0.1365
	Frontal Medial Cortex	0.0908					Intracalcarine Cortex	0.3377
	Subcallosal Cortex	0.0281					Frontal Medial Cortex	0.0549
	Paracingulate Gyrus	0.0039					Subcallosal Cortex	0.0179
	Cingulate Gyrus, posterior division	0.0158					Paracingulate Gyrus	0.0043
	Precuneous Cortex	0.0674					Cingulate Gyrus, anterior division	0.0005
	Cuneal Cortex	0.1984					Cingulate Gyrus, posterior division	0.0654
	Frontal Orbital Cortex	0.0825					Precuneous Cortex	0.1272
	Parahippocampal Gyrus, anterior division	0.6094					Cuneal Cortex	0.2434
	Parahippocampal Gyrus, posterior division	0.0888					Frontal Orbital Cortex	0.0298
	Lingual Gyrus	0.2656					Parahippocampal Gyrus, anterior division	1.0168
	Temporal Fusiform Cortex, anterior division	0.1343					Parahippocampal Gyrus, posterior division	0.165
	Temporal Fusiform Cortex, posterior division	0.0529					Lingual Gyrus	0.3621
	Temporal Occipital Fusiform Cortex	0.0381					Temporal Fusiform Cortex, anterior division	0.3351
	Occipital Fusiform Gyrus	0.2349					Temporal Fusiform Cortex, posterior division	0.0546
	Parietal Operculum Cortex	0.0023					Temporal Occipital Fusiform Cortex	0.0414
	Planum Polare	0.0055					Occipital Fusiform Gyrus	0.2649
	Heschl's Gyrus (includes H1 and H2)	0.0011					Parietal Operculum Cortex	0.0003
	Planum Temporale	0.0073					Planum Polare	0.0012
	Supracalcarine Cortex	0.0212					Heschl's Gyrus (includes H1 and H2)	0.0003
	Occipital Pole	0.7745					Planum Temporale	0.0029
							Supracalcarine Cortex	0.0401
							Occipital Pole	1.4422
Supplementary Table 4: Central medial Nucleus (CeM) anatomical assignments: The anatomical assignments of the CeM fixed effect maps determined specific labels for cortical, subcortical, and cerebellar projections. The labeling procedure employed the Harvard-Oxford cortical-subcortical structural atlas (Desikan et al., 2006; Frazier et al., 2005; Goldstein et al., 2007; Makris et al., 2006); the J…

## Sheet: Supplementary Table 5
Parafascicular Nucleus (Pf) map : Anatomical assignments
Left Tracts							Right Tracts
Subcortical							Subcortical
Harvard Oxford Subcortical Atlas							Harvard Oxford Subcortical Atlas
	Left Cerebral White Matter	59.4325					Left Cerebral White Matter	0.8359
	Left Cerebral Cortex	13.7456					Left Cerebral Cortex	0.0388
	Left Lateral Ventricle	0.481					Left Lateral Ventricle	0.0689
	Left Thalamus	1.767					Left Thalamus	0.3021
	Left Caudate	1.3562					Left Putamen	0.0034
	Left Putamen	2.3872					Left Pallidum	0.0112
	Left Pallidum	1.0829					Brain-Stem	3.1006
	Brain-Stem	2.7374					Left Hippocampus	0.0282
	Left Hippocampus	0.5961					Left Amygdala	0.075
	Left Amygdala	5.1285					Right Cerebral White Matter	56.4261
	Left Accumbens	0.9554					Right Cerebral Cortex	13.909
	Right Cerebral White Matter	0.3867					Right Lateral Ventricle	0.7658
	Right Cerebral Cortex	0.0291					Right Thalamus	1.5113
	Right Lateral Ventricle	0.0232					Right Caudate	2.0281
	Right Thalamus	0.1146					Right Putamen	1.3037
	Right Caudate	0					Right Pallidum	1.2449
	Right Putamen	0.0002					Right Hippocampus	0.5098
	Right Pallidum	0.0143					Right Amygdala	6.185
	Right Hippocampus	0.0057					Right Accumbens	0.9602
	Right Amygdala	0.0547
	Right Accumbens	0
Brainstem Navigator Atlas							Brainstem Navigator Atlas
	Brainstem Nuclei	Percent Overlap of Brainstem Nuclei					Brainstem Nuclei	Percent Overlap of Brainstem Nuclei
	Caudal-rostral linear raphe	27.9188					Caudal-rostral linear raphe	43.6548
	Dorsal raphe	53.6364					Dorsal raphe	66.3636
	Raphe magnus	2.46914					Raphe magnus	9.87654
	Raphe obscurus	22.5352					Raphe obscurus	22.5352
	Raphe pallidus	4.26065					Raphe pallidus	30.8271
	Paramedian nucleus	9.09091					Paramedian nucleus	23.7762
	Periaqueductal gray	18.6727					Periaqueductal gray	21.9348
	Median raphe	0					Median raphe	10.3448
	Left_Cuneiform nucleus	11.8644					Left_Cuneiform nucleus	0
	Left_Inferior colliculus	0					Left_Inferior colliculus	0
	Left_Inferior medullary reticular formation	30.3935					Left_Inferior medullary reticular formation	2.30665
	Left_Inferior olivary nucleus	12.766					Left_Inferior olivary nucleus	0.70922
	Left_Locus coeruleus	4.54545					Left_Locus coeruleus	0
	Left_Laterodorsal tegmental nucleus-central gray of the rhomboencephalon	22.1239					Left_Laterodorsal tegmental nucleus-central gray of the rhomboencephalon	14.1593
	Left_Lateral parabrachial nucleus	66.1157					Left_Lateral parabrachial nucleus	21.4876
	Left_Microcellular tegmental nucleus–prabigeminal nucleus	21.1268					Left_Microcellular tegmental nucleus–prabigeminal nucleus	7.04225
	Left_Medial parabrachial nucleus	48.2759					Left_Medial parabrachial nucleus	0
	Left_Mesencephalic reticular formation-dorsal part	33.9683					Left_Mesencephalic reticular formation-dorsal part	29.2063
	Left_Mesencephalic reticular formation-lateral part	18.3673					Left_Mesencephalic reticular formation-lateral part	18.3673
	Left_Parvicellular reticular nucleus Alpha part	4.09836					Left_Parvicellular reticular nucleus Alpha part	0
	Left_Pontine reticular nucleus, oral and caudal parts (pontis oralis and caudalis)	21.0604					Left_Pontine reticular nucleus, oral and caudal parts (pontis oralis and caudalis)	1.32548
	Left_Pedunculotegmental nucleus/Pedunculopontine nucleus	29.8969					Left_Pedunculotegmental nucleus/Pedunculopontine nucleus	0
	Left_Red nucleus	10.929					Left_Red nucleus	0
	Left_Superior colliculus	2.4055					Left_Superior colliculus	1.37457
	Left_Superior medullary reticular formation	19.4444					Left_Superior medullary reticular formation	2.77778
	Left_Substantia nigra	4.99129					Left_Substantia nigra	0
	Left_Superior olivary complex	15.1261					Left_Superior olivary complex	0
	Left_Subcoeruleus	17.6471					Left_Subcoeruleus	2.71493
	Left_Vestibular nuclei complex	70.9677					Left_Vestibular nuclei complex	0
	Left_Viscero-sensory-motor nuclei complex	63.253					Left_Viscero-sensory-motor nuclei complex	19.2771
	Left_Ventral tegmental area – parabrachial/pigmented nucleus complex	34.5912					Left_Ventral tegmental area – parabrachial/pigmented nucleus complex	3.14465
	Right_Cuneiform nucleus	0					Right_Cuneiform nucleus	2.85714
	Right_Inferior colliculus	0					Right_Inferior colliculus	0
	Right_Inferior medullary reticular formation	3.30368					Right_Inferior medullary reticular formation	21.0928
	Right_Inferior olivary nucleus	0					Right_Inferior olivary nucleus	5.69853
	Right_Locus coeruleus	0					Right_Locus coeruleus	4.87805
	Right_Laterodorsal tegmental nucleus-central gray of the rhomboencephalon	2.58621					Right_Laterodorsal tegmental nucleus-central gray of the rhomboencephalon	19.1379
	Right_Lateral parabrachial nucleus	0					Right_Lateral parabrachial nucleus	5.55556
	Right_Microcellular tegmental nucleus–prabigeminal nucleus	0					Right_Microcellular tegmental nucleus–prabigeminal nucleus	0
	Right_Medial parabrachial nucleus	0					Right_Medial parabrachial nucleus	49.6296
	Right_Mesencephalic reticular formation-dorsal part	21.4765					Right_Mesencephalic reticular formation-dorsal part	9.73154
	Right_Mesencephalic reticular formation-lateral part	0					Right_Mesencephalic reticular formation-lateral part	0
	Right_Parvicellular reticular nucleus Alpha part	0					Right_Parvicellular reticular nucleus Alpha part	1.48148
	Right_Pontine reticular nucleus, oral and caudal parts (pontis oralis and caudalis)	0					Right_Pontine reticular nucleus, oral and caudal parts (pontis oralis and caudalis)	22.8814
	Right_Pedunculotegmental nucleus/Pedunculopontine nucleus	0					Right_Pedunculotegmental nucleus/Pedunculopontine nucleus	14.4737
	Right_Red nucleus	0					Right_Red nucleus	2.63158
	Right_Superior colliculus	1					Right_Superior colliculus	0
	Right_Superior medullary reticular formation	0					Right_Superior medullary reticular formation	14.7465
	Right_Substantia nigra	0					Right_Substantia nigra	2.29956
	Right_Superior olivary complex	0					Right_Superior olivary complex	10.7527
	Right_Subcoeruleus	0					Right_Subcoeruleus	14.6789
	Right_Vestibular nuclei complex	0					Right_Vestibular nuclei complex	64.7619
	Right_Viscero-sensory-motor nuclei complex	13.9241					Right_Viscero-sensory-motor nuclei complex	62.0253
	Right_Ventral tegmental area – parabrachial/pigmented nucleus complex	0.2079					Right_Ventral tegmental area – parabrachial/pigmented nucleus complex	19.5426
Cerebellar_Atlas_in_MNI152_space_after_normalization_with_FNIRT							Cerebellar_Atlas_in_MNI152_space_after_normalization_with_FNIRT
	Left I-IV	0.0525					Left I-IV	0.008
	Right I-IV	0.0007					Right I-IV	0.0369
	Left V	0					Right V	0
	Left Crus II	0.0002					Vermis VI	0.0006
	Left VIIb	0.0004					Right VI	0.0002
	Left VIIIa	0.0023					Vermis Crus I	0.0003
	Vermis VIIIa	0.0005					Right Crus I	0.0017
	Left VIIIb	0.0015					Vermis Crus II	0.0056
	Vermis VIIIb	0.0008					Right Crus II	0.0203
	Left IX	0.0228					Vermis VIIb	0
	Vermis IX	0.009					Right VIIb	0.0029
	Right IX	0.0006					Vermis VIIIa	0.0001
	Left X	0.0001					Right VIIIa	0.0011
	Vermis X	0.0038					Vermis VIIIb	0.0009
	Right X	0.0001					Right VIIIb	0.0011
							Left IX	0.0019
							Vermis IX	0.0055
							Right IX	0.018
							Vermis X	0.0035
							Right X	0.0002
Oxford_Thalamic_Connectivity_Probability_Atlas							Oxford_Thalamic_Connectivity_Probability_Atlas
	Primary motor	0.0016					Primary motor	0.0262
	Sensory	0.2005					Sensory	0.0923
	Occipital	0.3564					Occipital	0.6291
	Pre-frontal	0.5507					Pre-frontal	0.5081
	Pre-motor	0.0044					Pre-motor	0.0087
	Posterior parietal	0.2681					Posterior parietal	0.5056
	Temporal	0.6005					Temporal	0.9073
Subthalamic_Nucleus_Atlas							Subthalamic_Nucleus_Atlas
	Subthalamic Nucleus L	0.0012					Subthalamic Nucleus R	0.0031
Oxford_Imanova_Striatal_Structural_Atlas							Oxford_Imanova_Striatal_Structural_Atlas
	ventral-striatum	1.7713					ventral-striatum	1.7388
	putamen	1.4987					putamen	0.3856
	caudate	0.8996					caudate	1.5455
White-matter Tracts							White-matter Tracts
JHU_White_Matter_Tractography_Atlas							JHU_White_Matter_Tractography_Atlas
	Anterior thalamic radiation L	1.7235					Anterior thalamic radiation L	0.0315
	Anterior thalamic radiation R	0.0476					Anterior thalamic radiation R	1.772
	Corticospinal tract L	0.1111					Corticospinal tract L	0.0056
	Corticospinal tract R	0.0137					Corticospinal tract R	0.3708
	Cingulum (cingulate gyrus) L	0.0217					Cingulum (cingulate gyrus) L	0.0014
	Cingulum (cingulate gyrus) R	0.0002					Cingulum (cingulate gyrus) R	0.008
	Cingulum (hippocampus) L	0.1018					Cingulum (hippocampus) R	0.1702
	Forceps major	1.6702					Forceps major	2.3615
	Forceps minor	1.2262					Forceps minor	0.855
	Inferior fronto-occipital fasciculus L	5.4111					Inferior fronto-occipital fasciculus L	0.0006
	Inferior fronto-occipital fasciculus R	0.0003					Inferior fronto-occipital fasciculus R	5.4029
	Inferior longitudinal fasciculus L	3.888					Inferior longitudinal fasciculus L	0.0012
	Inferior longitudinal fasciculus R	0.0003					Inferior longitudinal fasciculus R	2.6985
	Superior longitudinal fasciculus L	0.708					Superior longitudinal fasciculus L	0.0023
	Uncinate fasciculus L	1.5716					Superior longitudinal fasciculus R	0.2826
	Superior longitudinal fasciculus (temporal part) L	0.5904					Uncinate fasciculus R	0.8927
							Superior longitudinal fasciculus (temporal part) L	0
							Superior longitudinal fasciculus (temporal part) R	0.1725
Human_Sensorimotor_Tracts_Labels							Human_Sensorimotor_Tracts_Labels
	Unclassified	99.9558					Unclassified	99.9104
	Right-M1	0.0006					Right-M1	0.001
	Right-SMA	0.0009					Right-S1	0.0298
	Right-M1,SMA	0.0004					Right-M1,S1	0.0278
	Right-M1,S1	0.0024					Left-M1	0.001
	Right-M1,PMd,SMA	0.0004					Left-SMA	0.0012
	Right-M1,SMA,S1	0.0004					Left-preSMA	0.0014
	Right-PMd,SMA,preSMA	0.001					Left-S1	0.0009
	Left-M1	0.0003					Left-M1,SMA	0.0005
	Left-S1	0.0268					Left-M1,S1	0.0114
	Left-M1,S1	0.0109					Left-PMd,SMA	0.0003
							Left-PMd,preSMA	0.0007
							Left-M1,PMd,SMA	0.0022
							Left-M1,SMA,S1	0.0024
							Left-PMd,PMv,SMA	0.0004
							Left-M1,PMd,SMA,S1	0.0012
							Left-M1,PMd,PMv,SMA	0.0003
							Left-PMd,SMA,preSMA	0.0053
							Left-M1,PMd,PMv,SMA,S1	0.0003
							Left-PMd,PMv,SMA,preSMA	0.0007
							Left-M1,PMd,PMv,SMA,preSMA	0.0007
XTRACT_HCP_Probabilistic_Tract_Atlases							XTRACT_HCP_Probabilistic_Tract_Atlases
	Anterior Commissure	0.907					Anterior Commissure	0.5397
	Arcuate Fasciculus L	0.1694					Arcuate Fasciculus R	0.0621
	Acoustic Radiation L	1.472					Acoustic Radiation L	0.0855
	Acoustic Radiation R	0.0294					Acoustic Radiation R	1.0487
	Anterior Thalamic Radiation L	4.9055					Anterior Thalamic Radiation R	4.5125
	Anterior Thalamic Radiation R	0.0048					Cingulum subsection Dorsal R	0.035
	Cingulum subsection Dorsal L	0.0717					Cingulum subsection Peri-genual R	0.0027
	Cingulum subsection Peri-genual L	0.0002					Cingulum subsection Temporal R	0.5943
	Cingulum subsection Temporal L	0.3992					Corticospinal Tract L	0.0143
	Corticospinal Tract L	0.0685					Corticospinal Tract R	0.2418
	Corticospinal Tract R	0.0103					Forceps Major	3.4899
	Forceps Major	2.4637					Forceps Minor	0.8636
	Forceps Minor	1.2879					Fornix R	0.6881
	Fornix L	1.3685					Inferior Fronto-Occipital Fasciculus R	8.7943
	Fornix R	0.0001					Inferior Longitudinal Fasciculus R	0.7037
	Inferior Fronto-Occipital Fasciculus L	11.8294					Middle Cerebellar Peduncle	0.0966
	Inferior Longitudinal Fasciculus L	0.5902					Middle Longitudinal Fasciculus L	0.0027
	Middle Cerebellar Peduncle	0.0039					Middle Longitudinal Fasciculus R	5.7656
	Middle Longitudinal Fasciculus L	6.3405					Optic Radiation L	0.1183
	Middle Longitudinal Fasciculus R	0.0001					Optic Radiation R	13.6042
	Optic Radiation L	12.6036					Superior Longitudinal Fasciculus 1 L	0.012
	Optic Radiation R	0.0548					Superior Longitudinal Fasciculus 1 R	0.0959
	Superior Longitudinal Fasciculus 1 L	0.1375					Superior Longitudinal Fasciculus 2 R	0.0003
	Superior Longitudinal Fasciculus 2 L	0.0018					Superior Longitudinal Fasciculus 3 R	0
	Superior Longitudinal Fasciculus 3 L	0.0024					Superior Thalamic Radiation L	0.0028
	Superior Thalamic Radiation L	0.0277					Superior Thalamic Radiation R	0.0173
	Superior Thalamic Radiation R	0.0053					Uncinate Fasciculus R	3.6691
	Uncinate Fasciculus L	4.3657					Vertical Occipital Fasciculus R	1.5778
	Vertical Occipital Fasciculus L	1.3947
Cortical							Cortical
Juelich_Histological_Atlas							Juelich_Histological_Atlas
	GM Anterior intra-parietal sulcus hIP1 L	0.0795					GM Anterior intra-parietal sulcus hIP1 L	0
	GM Anterior intra-parietal sulcus hIP2 L	0.0007					GM Anterior intra-parietal sulcus hIP1 R	0.0473
	GM Anterior intra-parietal sulcus hIP3 L	0.0275					GM Anterior intra-parietal sulcus hIP2 R	0.0004
	GM Amygdala_centromedial group L	2.7383					GM Anterior intra-parietal sulcus hIP3 L	0.0002
	GM Amygdala_centromedial group R	0.0231					GM Anterior intra-parietal sulcus hIP3 R	0.0008
	GM Amygdala_laterobasal group L	5.1021					GM Amygdala_centromedial group L	0.0345
	GM Amygdala_laterobasal group R	0.0133					GM Amygdala_centromedial group R	2.2813
	GM Amygdala_superficial group L	3.507					GM Amygdala_laterobasal group L	0.0103
	GM Amygdala_superficial group R	0.0358					GM Amygdala_laterobasal group R	6.6059
	GM Hippocampus cornu ammonis L	1.6					GM Amygdala_superficial group L	0.0765
	GM Hippocampus cornu ammonis R	0.0362					GM Amygdala_superficial group R	3.9142
	GM Hippocampus entorhinal cortex L	0.7307					GM Hippocampus cornu ammonis L	0.0668
	GM Hippocampus entorhinal cortex R	0.0019					GM Hippocampus cornu ammonis R	1.9311
	GM Hippocampus dentate gyrus L	0.4261					GM Hippocampus entorhinal cortex L	0.007
	GM Hippocampus dentate gyrus R	0.0126					GM Hippocampus entorhinal cortex R	1.9339
	GM Hippocampus hippocampal-amygdaloid transition area L	0.0853					GM Hippocampus dentate gyrus L	0.0288
	GM Hippocampus hippocampal-amygdaloid transition area R	0.0247					GM Hippocampus dentate gyrus R	0.274
	GM Hippocampus subiculum L	0.7265					GM Hippocampus hippocampal-amygdaloid transition area L	0.0412
	GM Hippocampus subiculum R	0.0105					GM Hippocampus hippocampal-amygdaloid transition area R	0.364
	GM Inferior parietal lobule PFcm L	0.0007					GM Hippocampus subiculum L	0.0403
	GM Inferior parietal lobule Pga L	0.0067					GM Hippocampus subiculum R	1.0051
	GM Inferior parietal lobule PGp L	0.0464					GM Inferior parietal lobule PFcm R	0
	GM Primary auditory cortex TE1,0 L	0.0002					GM Inferior parietal lobule Pga R	0.0091
	GM Primary auditory cortex TE1,1 L	0.0121					GM Inferior parietal lobule PGp R	0.011
	GM Primary somatosensory cortex BA1 L	0.0019					GM Primary auditory cortex TE1,0 R	0
	GM Primary somatosensory cortex BA2 L	0.0046					GM Primary auditory cortex TE1,1 R	0.0033
	GM Secondary somatosensory cortex / Parietal operculum OP1 L	0.0017					GM Primary somatosensory cortex BA2 L	0.0002
	GM Secondary somatosensory cortex / Parietal operculum OP2 L	0.0033					GM Primary somatosensory cortex BA2 R	0
	GM Superior parietal lobule 5Ci L	0.0007					GM Secondary somatosensory cortex / Parietal operculum OP2 R	0
	GM Superior parietal lobule 5L L	0.0049					GM Superior parietal lobule 5Ci L	0.0002
	GM Superior parietal lobule 5M L	0.002					GM Superior parietal lobule 5Ci R	0.0005
	GM Superior parietal lobule 7A L	0.0846					GM Superior parietal lobule 5L L	0.0002
	GM Superior parietal lobule 7M L	0.0104					GM Superior parietal lobule 5L R	0.005
	GM Superior parietal lobule 7PC L	0.0026					GM Superior parietal lobule 5M L	0
	GM Superior parietal lobule 7P L	0.088					GM Superior parietal lobule 5M R	0.0041
	GM Visual cortex V1 BA17 L	1.9906					GM Superior parietal lobule 7A L	0.0007
	GM Visual cortex V2 BA18 L	1.4838					GM Superior parietal lobule 7A R	0.0364
	GM Visual cortex V3V L	1.1778					GM Superior parietal lobule 7M R	0.0016
	GM Visual cortex V4 L	0.6247					GM Superior parietal lobule 7PC R	0.0009
	GM Visual cortex V5 L	0.0345					GM Superior parietal lobule 7P R	0.0277
	WM Acoustic radiation R	0.0084					GM Visual cortex V1 BA17 R	4.6804
	WM Acoustic radiation L	0.5582					GM Visual cortex V2 BA18 R	2.2478
	WM Callosal body	7.6198					GM Visual cortex V3V R	0.559
	WM Cingulum R	0.0024					GM Visual cortex V4 R	0.249
	WM Cingulum L	0.0982					GM Visual cortex V5 R	0.0016
	WM Corticospinal tract R	0.0424					WM Acoustic radiation R	0.459
	WM Corticospinal tract L	0.2568					WM Acoustic radiation L	0.0084
	WM Fornix	0.6548					WM Callosal body	10.8156
	WM Inferior occipito-frontal fascicle L	0.1098					WM Cingulum R	0.1589
	GM Lateral geniculate body R	0.0263					WM Cingulum L	0.004
	GM Lateral geniculate body L	0.0947					WM Corticospinal tract R	0.5387
	GM Mamillary body	0.0659					WM Corticospinal tract L	0.0304
	GM Medial geniculate body R	0.0021					WM Fornix	1.4448
	GM Medial geniculate body L	0.0352					WM Inferior occipito-frontal fascicle R	0.0141
	WM Optic radiation R	0.009					GM Lateral geniculate body R	0.1858
	WM Optic radiation L	13.4618					GM Lateral geniculate body L	0.0505
	WM Superior longitudinal fascicle L	0.1805					GM Mamillary body	0.1
	WM Superior occipito-frontal fascicle L	0.0383					GM Medial geniculate body R	0.0808
	WM Uncinate fascicle L	0.2428					GM Medial geniculate body L	0.0012
	GM Insula Id1 L	0.0817					WM Optic radiation R	12.1131
	GM Insula Ig1 L	0.1093					WM Optic radiation L	0.0475
	GM Insula Ig2 L	0.1051					WM Superior longitudinal fascicle R	0.0441
							WM Superior longitudinal fascicle L	0.0021
							WM Superior occipito-frontal fascicle R	0.0196
							WM Uncinate fascicle R	0.0246
							GM Insula Id1 R	0.1193
							GM Insula Ig1 L	0.0003
							GM Insula Ig1 R	0.1833
							GM Insula Ig2 L	0
							GM Insula Ig2 R	0.0681
Harvard_Oxford_Cortical_Structural_Atlas							Harvard_Oxford_Cortical_Structural_Atlas
	Frontal Pole	3.2648					Frontal Pole	2.0506
	Insular Cortex	0.005					Insular Cortex	0.002
	Temporal Pole	2.5775					Superior Frontal Gyrus	0.0001
	Superior Temporal Gyrus, anterior division	0					Temporal Pole	2.5825
	Superior Temporal Gyrus, posterior division	0.0078					Superior Temporal Gyrus, anterior division	0
	Middle Temporal Gyrus, anterior division	0.0007					Superior Temporal Gyrus, posterior division	0
	Middle Temporal Gyrus, posterior division	0.0023					Middle Temporal Gyrus, anterior division	0.0015
	Middle Temporal Gyrus, temporooccipital part	0.0158					Middle Temporal Gyrus, posterior division	0.0013
	Inferior Temporal Gyrus, anterior division	0.0337					Middle Temporal Gyrus, temporooccipital part	0.0143
	Inferior Temporal Gyrus, posterior division	0.0315					Inferior Temporal Gyrus, anterior division	0.0797
	Inferior Temporal Gyrus, temporooccipital part	0.0124					Inferior Temporal Gyrus, posterior division	0.0278
	Postcentral Gyrus	0.001					Inferior Temporal Gyrus, temporooccipital part	0.0044
	Superior Parietal Lobule	0.0133					Postcentral Gyrus	0.0007
	Supramarginal Gyrus, anterior division	0.0018					Superior Parietal Lobule	0.0058
	Supramarginal Gyrus, posterior division	0.0074					Supramarginal Gyrus, anterior division	0.0004
	Angular Gyrus	0.0299					Supramarginal Gyrus, posterior division	0.0132
	Lateral Occipital Cortex, superior division	0.7187					Angular Gyrus	0.016
	Lateral Occipital Cortex, inferior division	0.2208					Lateral Occipital Cortex, superior division	0.7846
	Intracalcarine Cortex	0.2485					Lateral Occipital Cortex, inferior division	0.1688
	Frontal Medial Cortex	0.108					Intracalcarine Cortex	0.4249
	Subcallosal Cortex	0.0138					Frontal Medial Cortex	0.0773
	Paracingulate Gyrus	0.006					Subcallosal Cortex	0.0145
	Cingulate Gyrus, anterior division	0.0001					Paracingulate Gyrus	0.0084
	Cingulate Gyrus, posterior division	0.0547					Cingulate Gyrus, anterior division	0.0007
	Precuneous Cortex	0.2031					Cingulate Gyrus, posterior division	0.0971
	Cuneal Cortex	0.3897					Precuneous Cortex	0.2237
	Frontal Orbital Cortex	0.1034					Cuneal Cortex	0.4102
	Parahippocampal Gyrus, anterior division	0.6418					Frontal Orbital Cortex	0.0371
	Parahippocampal Gyrus, posterior division	0.1567					Parahippocampal Gyrus, anterior division	1.0477
	Lingual Gyrus	0.4183					Parahippocampal Gyrus, posterior division	0.2073
	Temporal Fusiform Cortex, anterior division	0.1881					Lingual Gyrus	0.4947
	Temporal Fusiform Cortex, posterior division	0.0767					Temporal Fusiform Cortex, anterior division	0.3828
	Temporal Occipital Fusiform Cortex	0.0604					Temporal Fusiform Cortex, posterior division	0.0753
	Occipital Fusiform Gyrus	0.3158					Temporal Occipital Fusiform Cortex	0.0684
	Central Opercular Cortex	0					Occipital Fusiform Gyrus	0.3275
	Parietal Operculum Cortex	0.0048					Parietal Operculum Cortex	0.0004
	Planum Polare	0.0077					Planum Polare	0.0027
	Heschl's Gyrus (includes H1 and H2)	0.0015					Heschl's Gyrus (includes H1 and H2)	0.0006
	Planum Temporale	0.0107					Planum Temporale	0.0036
	Supracalcarine Cortex	0.039					Supracalcarine Cortex	0.056
	Occipital Pole	1.7133					Occipital Pole	2.206
Supplementary Table 5: Parafascicular Nucleus (Pf) anatomical assignments: The anatomical assignments of the Pf fixed effect maps determined specific labels for cortical, subcortical, and cerebellar projections. The labeling procedure employed the Harvard-Oxford cortical-subcortical structural atlas (Desikan et al., 2006; Frazier et al., 2005; Goldstein et al., 2007; Makris et al., 2006); the JHU…

## Sheet: Supplementary Table 6
Subparafascicular Nucleus (sPf) map : Anatomical assignments
Left Tracts							Right Tracts
Subcortical							Subcortical
Harvard Oxford Subcortical Atlas							Harvard Oxford Subcortical Atlas
	Left Cerebral White Matter	66.2626					Left Cerebral White Matter	3.5804
	Left Cerebral Cortex	20.2102					Left Cerebral Cortex	0.319
	Left Lateral Ventricle	0.6721					Left Lateral Ventricle	0.5184
	Left Thalamus	0.6255					Left Thalamus	0.0012
	Left Caudate	0.6828					Left Caudate	0.0036
	Left Putamen	0.3359					Brain-Stem	0.769
	Left Pallidum	0.1197					Right Cerebral White Matter	65.4745
	Brain-Stem	3.9835					Right Cerebral Cortex	22.4541
	Left Hippocampus	0.0531					Right Lateral Ventricle	0.7787
	Left Amygdala	0.037					Right Thalamus	1.3181
	Right Cerebral White Matter	2.0532					Right Caudate	0.8936
	Right Cerebral Cortex	0.1462					Right Putamen	0.2168
	Right Lateral Ventricle	0.3228					Right Pallidum	0.0548
	Right Thalamus	0.0001					Right Hippocampus	0.0137
	Right Caudate	0.0028					Right Amygdala	0.015
Brainstem Navigator Atlas							Brainstem Navigator Atlas
	Brainstem Nuclei	Percent Overlap of Brainstem Nuclei					Brainstem Nuclei	Percent Overlap of Brainstem Nuclei
	Caudal-rostral linear raphe	0					Caudal-rostral linear raphe	0
	Dorsal raphe	0					Dorsal raphe	0
	Raphe magnus	7.40741					Raphe magnus	8.64198
	Raphe obscurus	16.1972					Raphe obscurus	10.5634
	Raphe pallidus	18.2957					Raphe pallidus	31.8296
	Paramedian nucleus	1.3986					Paramedian nucleus	0
	Periaqueductal gray	0					Periaqueductal gray	0
	Median raphe	0					Median raphe	0
	Left_Cuneiform nucleus	0					Left_Cuneiform nucleus	0
	Left_Inferior colliculus	0					Left_Inferior colliculus	0
	Left_Inferior medullary reticular formation	23.3379					Left_Inferior medullary reticular formation	0
	Left_Inferior olivary nucleus	33.6879					Left_Inferior olivary nucleus	0
	Left_Locus coeruleus	0					Left_Locus coeruleus	0
	Left_Laterodorsal tegmental nucleus-central gray of the rhomboencephalon	7.43363					Left_Laterodorsal tegmental nucleus-central gray of the rhomboencephalon	0
	Left_Lateral parabrachial nucleus	71.0744					Left_Lateral parabrachial nucleus	0
	Left_Microcellular tegmental nucleus–prabigeminal nucleus	29.5775					Left_Microcellular tegmental nucleus–prabigeminal nucleus	0
	Left_Medial parabrachial nucleus	24.1379					Left_Medial parabrachial nucleus	0
	Left_Mesencephalic reticular formation-dorsal part	0.31746					Left_Mesencephalic reticular formation-dorsal part	0
	Left_Mesencephalic reticular formation-lateral part	0					Left_Mesencephalic reticular formation-lateral part	0
	Left_Parvicellular reticular nucleus Alpha part	14.7541					Left_Parvicellular reticular nucleus Alpha part	0
	Left_Pontine reticular nucleus, oral and caudal parts (pontis oralis and caudalis)	21.944					Left_Pontine reticular nucleus, oral and caudal parts (pontis oralis and caudalis)	0
	Left_Pedunculotegmental nucleus/Pedunculopontine nucleus	34.0206					Left_Pedunculotegmental nucleus/Pedunculopontine nucleus	0
	Left_Red nucleus	1.77596					Left_Red nucleus	0
	Left_Superior colliculus	0					Left_Superior colliculus	0
	Left_Superior medullary reticular formation	17.4603					Left_Superior medullary reticular formation	0
	Left_Substantia nigra	17.5856					Left_Substantia nigra	0
	Left_Superior olivary complex	15.1261					Left_Superior olivary complex	0
	Left_Subcoeruleus	17.6471					Left_Subcoeruleus	0
	Left_Vestibular nuclei complex	22.9839					Left_Vestibular nuclei complex	0
	Left_Viscero-sensory-motor nuclei complex	11.4458					Left_Viscero-sensory-motor nuclei complex	0
	Left_Ventral tegmental area – parabrachial/pigmented nucleus complex	28.7212					Left_Ventral tegmental area – parabrachial/pigmented nucleus complex	0
	Right_Cuneiform nucleus	0					Right_Cuneiform nucleus	0
	Right_Inferior colliculus	0					Right_Inferior colliculus	0
	Right_Inferior medullary reticular formation	0.889454					Right_Inferior medullary reticular formation	1.65184
	Right_Inferior olivary nucleus	0					Right_Inferior olivary nucleus	4.96324
	Right_Locus coeruleus	0					Right_Locus coeruleus	0
	Right_Laterodorsal tegmental nucleus-central gray of the rhomboencephalon	0					Right_Laterodorsal tegmental nucleus-central gray of the rhomboencephalon	0.172414
	Right_Lateral parabrachial nucleus	0					Right_Lateral parabrachial nucleus	2.77778
	Right_Microcellular tegmental nucleus–prabigeminal nucleus	0					Right_Microcellular tegmental nucleus–prabigeminal nucleus	1.66667
	Right_Medial parabrachial nucleus	0					Right_Medial parabrachial nucleus	0
	Right_Mesencephalic reticular formation-dorsal part	0					Right_Mesencephalic reticular formation-dorsal part	0
	Right_Mesencephalic reticular formation-lateral part	0					Right_Mesencephalic reticular formation-lateral part	0
	Right_Parvicellular reticular nucleus Alpha part	0					Right_Parvicellular reticular nucleus Alpha part	0
	Right_Pontine reticular nucleus, oral and caudal parts (pontis oralis and caudalis)	0					Right_Pontine reticular nucleus, oral and caudal parts (pontis oralis and caudalis)	17.2316
	Right_Pedunculotegmental nucleus/Pedunculopontine nucleus	0					Right_Pedunculotegmental nucleus/Pedunculopontine nucleus	17.1053
	Right_Red nucleus	0					Right_Red nucleus	0
	Right_Superior colliculus	0					Right_Superior colliculus	0
	Right_Superior medullary reticular formation	0					Right_Superior medullary reticular formation	0
	Right_Substantia nigra	0					Right_Substantia nigra	3.79117
	Right_Superior olivary complex	0					Right_Superior olivary complex	2.15054
	Right_Subcoeruleus	0					Right_Subcoeruleus	7.79817
	Right_Vestibular nuclei complex	0					Right_Vestibular nuclei complex	0
	Right_Viscero-sensory-motor nuclei complex	0					Right_Viscero-sensory-motor nuclei complex	0
	Right_Ventral tegmental area – parabrachial/pigmented nucleus complex	0					Right_Ventral tegmental area – parabrachial/pigmented nucleus complex	2.079
Cerebellar_Atlas_in_MNI152_space_after_normalization_with_FNIRT							Cerebellar_Atlas_in_MNI152_space_after_normalization_with_FNIRT
	Left I-IV	0.0452					Left I-IV	0.0001
	Left VI	0.0002					Right I-IV	0.0003
	Vermis VI	0.0003
	Left Crus I	0.0008
	Vermis Crus I	0.0008
	Left Crus II	0.0096
	Vermis Crus II	0.0027
	Left VIIb	0.0024
	Vermis VIIb	0
	Left VIIIa	0.0009
	Vermis VIIIa	0
	Left VIIIb	0.0002
	Vermis VIIIb	0.0002
	Left IX	0.0131
	Vermis IX	0.002
	Vermis X	0.0004
Oxford_Thalamic_Connectivity_Probability_Atlas							Oxford_Thalamic_Connectivity_Probability_Atlas
	Primary motor	0.6429					Primary motor	0.9493
	Sensory	0.4706					Sensory	0.925
	Occipital	0.0161					Occipital	0.0475
	Pre-frontal	0.1435					Pre-frontal	0.2058
	Pre-motor	0.5567					Pre-motor	1.01
	Posterior parietal	0.5257					Posterior parietal	0.7176
	Temporal	0.0275					Temporal	0.1727
Subthalamic_Nucleus_Atlas							Subthalamic_Nucleus_Atlas
	Subthalamic Nucleus L	0.0045					no clusters
Oxford_Imanova_Striatal_Structural_Atlas							Oxford_Imanova_Striatal_Structural_Atlas
	putamen	0.1907					putamen	0.144
	caudate	0.7655					caudate	0.9099
White-matter Tracts							White-matter Tracts
JHU_White_Matter_Tractography_Atlas							JHU_White_Matter_Tractography_Atlas
	Anterior thalamic radiation L	0.8275					Anterior thalamic radiation L	0.0115
	Anterior thalamic radiation R	0.0022					Anterior thalamic radiation R	0.244
	Corticospinal tract L	9.4371					Corticospinal tract L	0.1894
	Corticospinal tract R	0.1026					Corticospinal tract R	7.9992
	Cingulum (cingulate gyrus) L	0.0138					Cingulum (cingulate gyrus) L	0.0013
	Cingulum (cingulate gyrus) R	0.0001					Cingulum (cingulate gyrus) R	0.0381
	Forceps major	0					Cingulum (hippocampus) R	0.0017
	Forceps minor	0.014					Forceps major	0.007
	Inferior fronto-occipital fasciculus L	0.2323					Forceps minor	0.0138
	Inferior longitudinal fasciculus L	0.0615					Inferior fronto-occipital fasciculus R	0.2034
	Superior longitudinal fasciculus L	2.1773					Inferior longitudinal fasciculus R	0.0235
	Superior longitudinal fasciculus R	0.0002					Superior longitudinal fasciculus L	0.0086
	Uncinate fasciculus L	0.1146					Superior longitudinal fasciculus R	1.2805
	Superior longitudinal fasciculus (temporal part) L	0.5613					Uncinate fasciculus R	0.0388
							Superior longitudinal fasciculus (temporal part) L	0.0001
							Superior longitudinal fasciculus (temporal part) R	0.2505
Human_Sensorimotor_Tracts_Labels							Human_Sensorimotor_Tracts_Labels
	Unclassified	66.6216					Unclassified	68.3315
	Right-M1	0.2042					Right-M1	20.211
	Right-PMd	0.0112					Right-PMd	0.2802
	Right-SMA	0.0269					Right-PMv	0.3661
	Right-M1,PMd	0.0004					Right-SMA	0.891
	Right-PMd,SMA	0.001					Right-preSMA	0.0404
	Left-M1	19.2739					Right-S1	2.1607
	Left-PMd	0.2087					Right-M1,PMd	0.1335
	Left-PMv	0.1848					Right-M1,PMv	0.1316
	Left-SMA	0.653					Right-M1,SMA	0.0147
	Left-preSMA	0.0356					Right-M1,S1	6.9438
	Left-S1	2.9087					Right-PMd,PMv	0.0007
	Left-M1,PMd	0.1514					Right-PMd,SMA	0.0312
	Left-M1,PMv	0.1048					Right-PMv,SMA	0.0299
	Left-M1,SMA	0.0221					Right-PMd,preSMA	0.0014
	Left-M1,S1	9.0591					Right-SMA,preSMA	0.0211
	Left-PMd,SMA	0.0253					Right-M1,PMd,SMA	0.0034
	Left-PMv,SMA	0.0036					Right-M1,PMv,SMA	0.0073
	Left-PMd,preSMA	0.0064					Right-M1,PMv,S1	0.0003
	Left-SMA,preSMA	0.0263					Right-M1,SMA,S1	0.028
	Left-M1,PMd,SMA	0.0095					Right-PMd,PMv,SMA	0.0027
	Left-M1,PMv,SMA	0.012					Right-M1,PMd,SMA,S1	0.0196
	Left-M1,PMv,S1	0.0009					Right-M1,PMv,SMA,S1	0.0047
	Left-M1,SMA,S1	0.0883					Right-M1,PMd,PMv,SMA	0.006
	Left-PMd,PMv,SMA	0.0065					Right-PMd,SMA,preSMA	0.0026
	Left-M1,PMd,SMA,S1	0.054					Right-M1,PMd,PMv,SMA,S1	0.0285
	Left-M1,PMv,SMA,S1	0.0128					Right-M1,PMd,SMA,preSMA	0.0009
	Left-M1,PMd,PMv,SMA	0.0151					Right-PMd,PMv,SMA,preSMA	0.0008
	Left-PMd,SMA,preSMA	0.0247					Right-M1,PMd,SMA,preSMA,S1	0.0026
	Left-M1,PMd,PMv,SMA,S1	0.0677					Right-M1,PMd,PMv,SMA,preSMA	0.0039
	Left-M1,PMd,SMA,preSMA	0.0079					Right-M1,PMd,PMv,SMA,preSMA,S1	0.032
	Left-PMd,PMv,SMA,preSMA	0.0258					Left-M1	0.2369
	Left-M1,PMd,SMA,preSMA,S1	0.0086					Left-PMd	0.0029
	Left-M1,PMd,PMv,SMA,preSMA	0.0385					Left-SMA	0.0254
	Left-M1,PMd,PMv,SMA,preSMA,S1	0.0986					Left-S1	0.0006
							Left-M1,PMd	0.0018
							Left-M1,S1	0.0002
XTRACT_HCP_Probabilistic_Tract_Atlases							XTRACT_HCP_Probabilistic_Tract_Atlases
	Anterior Commissure	0.0008					Anterior Commissure	0.0006
	Arcuate Fasciculus L	0.5213					Arcuate Fasciculus R	0.3913
	Acoustic Radiation L	0.008					Acoustic Radiation R	0.0633
	Anterior Thalamic Radiation L	0.3388					Anterior Thalamic Radiation R	0.1742
	Cingulum subsection Dorsal L	0.0004					Cingulum subsection Dorsal L	0.0001
	Corticospinal Tract L	20.9142					Cingulum subsection Dorsal R	0.0043
	Corticospinal Tract R	0.3083					Corticospinal Tract L	0.4252
	Frontal Aslant Tract L	0.0086					Corticospinal Tract R	17.6386
	Forceps Minor	0.0255					Frontal Aslant Tract R	0.0264
	Fornix L	0.0042					Forceps Major	0.0275
	Fornix R	0.0005					Forceps Minor	0.004
	Inferior Fronto-Occipital Fasciculus L	0.4374					Fornix L	0.0008
	Inferior Longitudinal Fasciculus L	0.011					Fornix R	0.0022
	Middle Cerebellar Peduncle	0.0414					Inferior Fronto-Occipital Fasciculus R	0.2881
	Middle Longitudinal Fasciculus L	0.1414					Inferior Longitudinal Fasciculus R	0.013
	Middle Longitudinal Fasciculus R	0					Middle Cerebellar Peduncle	0.0009
	Optic Radiation L	0.0617					Middle Longitudinal Fasciculus L	0.0004
	Superior Longitudinal Fasciculus 1 L	7.5383					Middle Longitudinal Fasciculus R	0.0899
	Superior Longitudinal Fasciculus 1 R	0.2916					Optic Radiation R	0.0317
	Superior Longitudinal Fasciculus 2 L	1.7976					Superior Longitudinal Fasciculus 1 L	0.4989
	Superior Longitudinal Fasciculus 2 R	0					Superior Longitudinal Fasciculus 1 R	9.9745
	Superior Longitudinal Fasciculus 3 L	0.1629					Superior Longitudinal Fasciculus 2 L	0.0013
	Superior Thalamic Radiation L	2.7996					Superior Longitudinal Fasciculus 2 R	0.8257
	Superior Thalamic Radiation R	0.1459					Superior Longitudinal Fasciculus 3 R	0.0903
	Uncinate Fasciculus L	0.1401					Superior Thalamic Radiation L	0.1824
							Superior Thalamic Radiation R	3.7333
							Uncinate Fasciculus R	0.0733
Cortical							Cortical
Juelich_Histological_Atlas							Juelich_Histological_Atlas
	GM Anterior intra-parietal sulcus hIP1 L	0.0772					GM Anterior intra-parietal sulcus hIP1 L	0.0006
	GM Anterior intra-parietal sulcus hIP2 L	0.0174					GM Anterior intra-parietal sulcus hIP1 R	0.0952
	GM Anterior intra-parietal sulcus hIP3 L	0.1014					GM Anterior intra-parietal sulcus hIP2 R	0.0206
	GM Amygdala_centromedial group L	0.0157					GM Anterior intra-parietal sulcus hIP3 L	0.0006
	GM Amygdala_laterobasal group L	0.002					GM Anterior intra-parietal sulcus hIP3 R	0.0955
	GM Amygdala_superficial group L	0.0223					GM Amygdala_centromedial group R	0.0139
	GM Broca's area BA44 L	0.0011					GM Amygdala_laterobasal group R	0.0042
	GM Hippocampus cornu ammonis L	0.0673					GM Amygdala_superficial group R	0.0162
	GM Hippocampus entorhinal cortex L	0.0099					GM Hippocampus cornu ammonis L	0.001
	GM Hippocampus dentate gyrus L	0.0341					GM Hippocampus cornu ammonis R	0.0256
	GM Hippocampus hippocampal-amygdaloid transition area L	0.0351					GM Hippocampus entorhinal cortex R	0.0007
	GM Hippocampus subiculum L	0.0213					GM Hippocampus dentate gyrus L	0.0002
	GM Inferior parietal lobule PF L	0.0027					GM Hippocampus dentate gyrus R	0.0141
	GM Inferior parietal lobule PFcm L	0.0005					GM Hippocampus hippocampal-amygdaloid transition area R	0.0134
	GM Inferior parietal lobule PFm L	0.0001					GM Hippocampus subiculum R	0.0041
	GM Inferior parietal lobule PFop L	0.0216					GM Inferior parietal lobule PF R	0.0008
	GM Inferior parietal lobule PFt L	0.1497					GM Inferior parietal lobule PFcm R	0.0068
	GM Inferior parietal lobule Pga L	0.0074					GM Inferior parietal lobule PFop R	0.0488
	GM Inferior parietal lobule PGp L	0.0042					GM Inferior parietal lobule PFt R	0.0157
	GM Primary auditory cortex TE1,0 L	0.0006					GM Inferior parietal lobule Pga R	0.0037
	GM Primary auditory cortex TE1,1 L	0.0051					GM Inferior parietal lobule PGp R	0.0044
	GM Primary auditory cortex TE1,2 L	0.0002					GM Primary auditory cortex TE1,1 R	0.0008
	GM Primary motor cortex BA4a L	12.9995					GM Primary motor cortex BA4a L	0.2989
	GM Primary motor cortex BA4a R	0.1297					GM Primary motor cortex BA4a R	11.2181
	GM Primary motor cortex BA4p L	7.292					GM Primary motor cortex BA4p L	0.1634
	GM Primary motor cortex BA4p R	0.0495					GM Primary motor cortex BA4p R	6.1038
	GM Primary somatosensory cortex BA1 L	2.8166					GM Primary somatosensory cortex BA1 L	0.0071
	GM Primary somatosensory cortex BA1 R	0.0008					GM Primary somatosensory cortex BA1 R	2.0147
	GM Primary somatosensory cortex BA2 L	2.738					GM Primary somatosensory cortex BA2 L	0.0208
	GM Primary somatosensory cortex BA2 R	0.0017					GM Primary somatosensory cortex BA2 R	2.9862
	GM Primary somatosensory cortex BA3a L	6.4315					GM Primary somatosensory cortex BA3a L	0.1882
	GM Primary somatosensory cortex BA3a R	0.0702					GM Primary somatosensory cortex BA3a R	6.1393
	GM Primary somatosensory cortex BA3b L	6.7275					GM Primary somatosensory cortex BA3b L	0.1029
	GM Primary somatosensory cortex BA3b R	0.0181					GM Primary somatosensory cortex BA3b R	6.259
	GM Secondary somatosensory cortex / Parietal operculum OP1 L	0.0428					GM Secondary somatosensory cortex / Parietal operculum OP1 R	0.0269
	GM Secondary somatosensory cortex / Parietal operculum OP2 L	0.163					GM Secondary somatosensory cortex / Parietal operculum OP2 R	0.081
	GM Secondary somatosensory cortex / Parietal operculum OP3 L	0.1455					GM Secondary somatosensory cortex / Parietal operculum OP3 R	0.0537
	GM Secondary somatosensory cortex / Parietal operculum OP4 L	0.0577					GM Secondary somatosensory cortex / Parietal operculum OP4 R	0.0119
	GM Superior parietal lobule 5Ci L	0.2112					GM Superior parietal lobule 5Ci L	0.0231
	GM Superior parietal lobule 5Ci R	0.0185					GM Superior parietal lobule 5Ci R	0.4533
	GM Superior parietal lobule 5L L	2.0147					GM Superior parietal lobule 5L L	0.0388
	GM Superior parietal lobule 5L R	0.0014					GM Superior parietal lobule 5L R	3.7223
	GM Superior parietal lobule 5M L	1.4276					GM Superior parietal lobule 5M L	0.0636
	GM Superior parietal lobule 5M R	0.0132					GM Superior parietal lobule 5M R	1.9559
	GM Superior parietal lobule 7A L	0.2577					GM Superior parietal lobule 7A L	0.0003
	GM Superior parietal lobule 7PC L	0.4222					GM Superior parietal lobule 7A R	1.1464
	GM Superior parietal lobule 7PC R	0.0008					GM Superior parietal lobule 7M R	0.0086
	GM Superior parietal lobule 7P L	0.0068					GM Superior parietal lobule 7PC L	0.002
	GM Visual cortex V5 L	0.0012					GM Superior parietal lobule 7PC R	1.5478
	GM Premotor cortex BA6 L	13.443					GM Superior parietal lobule 7P R	0.2714
	GM Premotor cortex BA6 R	0.1577					GM Visual cortex V5 R	0
	WM Acoustic radiation L	0.0083					GM Premotor cortex BA6 L	0.2712
	WM Callosal body	2.2269					GM Premotor cortex BA6 R	11.1606
	WM Cingulum R	0.006					WM Acoustic radiation R	0.0032
	WM Cingulum L	0.003					WM Callosal body	4.5705
	WM Corticospinal tract R	0.3976					WM Cingulum R	0.025
	WM Corticospinal tract L	31.8529					WM Cingulum L	0.0061
	WM Fornix	0.1787					WM Corticospinal tract R	25.4614
	WM Inferior occipito-frontal fascicle L	0.1348					WM Corticospinal tract L	0.9031
	GM Lateral geniculate body L	0.0063					WM Fornix	0.2596
	GM Mamillary body	0.0015					WM Inferior occipito-frontal fascicle R	0.0834
	GM Medial geniculate body L	0.0248					GM Lateral geniculate body R	0.0002
	WM Optic radiation L	0.2777					GM Mamillary body	0.0009
	WM Superior longitudinal fascicle R	0.0186					GM Medial geniculate body R	0.0019
	WM Superior longitudinal fascicle L	4.3834					WM Optic radiation R	0.2443
	WM Superior occipito-frontal fascicle R	0.012					WM Superior longitudinal fascicle R	2.8488
	WM Superior occipito-frontal fascicle L	0.6461					WM Superior longitudinal fascicle L	0.0435
	WM Uncinate fascicle L	0.0336					WM Superior occipito-frontal fascicle R	0.6816
	GM Insula Id1 L	0.0043					WM Superior occipito-frontal fascicle L	0.021
	GM Insula Ig1 L	0.0308					WM Uncinate fascicle R	0.0606
	GM Insula Ig2 L	0.0578					GM Insula Id1 R	0.0017
							GM Insula Ig1 R	0.0282
							GM Insula Ig2 R	0.0135
Harvard_Oxford_Cortical_Structural_Atlas							Harvard_Oxford_Cortical_Structural_Atlas
	Insular Cortex	0.0573					Frontal Pole	0.0004
	Superior Frontal Gyrus	0.3336					Insular Cortex	0.0105
	Middle Frontal Gyrus	0.0025					Superior Frontal Gyrus	0.2252
	Precentral Gyrus	8.7068					Middle Frontal Gyrus	0
	Superior Temporal Gyrus, posterior division	0.0008					Precentral Gyrus	7.3398
	Middle Temporal Gyrus, posterior division	0.0001					Middle Temporal Gyrus, temporooccipital part	0.0029
	Middle Temporal Gyrus, temporooccipital part	0.0152					Inferior Temporal Gyrus, posterior division	0
	Inferior Temporal Gyrus, posterior division	0.0016					Inferior Temporal Gyrus, temporooccipital part	0.0016
	Inferior Temporal Gyrus, temporooccipital part	0.0131					Postcentral Gyrus	8.7054
	Postcentral Gyrus	7.5397					Superior Parietal Lobule	1.9371
	Superior Parietal Lobule	0.6161					Supramarginal Gyrus, anterior division	0.0424
	Supramarginal Gyrus, anterior division	0.0736					Supramarginal Gyrus, posterior division	0.0125
	Supramarginal Gyrus, posterior division	0.0084					Angular Gyrus	0.0172
	Angular Gyrus	0.0201					Lateral Occipital Cortex, superior division	0.4854
	Lateral Occipital Cortex, superior division	0.0175					Lateral Occipital Cortex, inferior division	0.0008
	Lateral Occipital Cortex, inferior division	0.0057					Juxtapositional Lobule Cortex (formerly Supplementary Motor Cortex)	0.2908
	Juxtapositional Lobule Cortex (formerly Supplementary Motor Cortex)	0.0856					Subcallosal Cortex	0
	Subcallosal Cortex	0.0001					Paracingulate Gyrus	0.0034
	Paracingulate Gyrus	0.0001					Cingulate Gyrus, anterior division	0.0189
	Cingulate Gyrus, anterior division	0.0028					Cingulate Gyrus, posterior division	0.0612
	Cingulate Gyrus, posterior division	0.0214					Precuneous Cortex	1.1924
	Precuneous Cortex	0.2194					Cuneal Cortex	0.0076
	Frontal Orbital Cortex	0					Frontal Orbital Cortex	0.0001
	Parahippocampal Gyrus, anterior division	0.0024					Parahippocampal Gyrus, anterior division	0.0001
	Parahippocampal Gyrus, posterior division	0.0009					Parahippocampal Gyrus, posterior division	0.0001
	Temporal Fusiform Cortex, posterior division	0.0014					Temporal Occipital Fusiform Cortex	0.0001
	Temporal Occipital Fusiform Cortex	0.0012					Central Opercular Cortex	0.001
	Occipital Fusiform Gyrus	0.0008					Parietal Operculum Cortex	0.0069
	Frontal Operculum Cortex	0.001					Planum Temporale	0.0002
	Central Opercular Cortex	0.0137					Supracalcarine Cortex	0.0016
	Parietal Operculum Cortex	0.0039
	Planum Temporale	0.0001
Supplementary Table 6: Subparafascicular Nucleus (sPf) anatomical assignments: The anatomical assignments of the sPf fixed effect maps determined specific labels for cortical, subcortical, and cerebellar projections. The labeling procedure employed the Harvard-Oxford cortical-subcortical structural atlas (Desikan et al., 2006; Frazier et al., 2005; Goldstein et al., 2007; Makris et al., 2006); th…

## Sheet: Supplementary Table 7
Brainstem Nuclei	CL	CM	CeM	Pf	sPf
Caudal-rostral linear raphe	0	3.04569	44.1624	27.9188	0
Dorsal raphe	0	14.5455	64.0909	53.6364	0
Raphe magnus	0	9.87654	9.87654	2.46914	7.40741
Raphe obscurus	0	22.5352	22.5352	22.5352	16.1972
Raphe pallidus	0	36.0902	10.0251	4.26065	18.2957
Paramedian nucleus	0	2.0979	19.5804	9.09091	1.3986
Periaqueductal gray	0	28.3465	25.0844	18.6727	0
Median raphe	0	0	6.89655	0	0
Left_Cuneiform nucleus	0	33.0508	15.2542	11.8644	0
Left_Inferior colliculus	0	22.6601	0	0	0
Left_Inferior medullary reticular formation	0	32.7001	31.886	30.3935	23.3379
Left_Inferior olivary nucleus	0	42.3759	17.0213	12.766	33.6879
Left_Locus coeruleus	0	4.54545	4.54545	4.54545	0
Left_Laterodorsal tegmental nucleus-central gray of the rhomboencephalon	0	21.2389	22.1239	22.1239	7.43363
Left_Lateral parabrachial nucleus	0	71.0744	71.0744	66.1157	71.0744
Left_Microcellular tegmental nucleus–prabigeminal nucleus	0	54.9296	42.2535	21.1268	29.5775
Left_Medial parabrachial nucleus	0	52.5862	51.7241	48.2759	24.1379
Left_Mesencephalic reticular formation-dorsal part	13.9683	60.9524	39.0476	33.9683	0.31746
Left_Mesencephalic reticular formation-lateral part	0	51.0204	30.6122	18.3673	0
Left_Parvicellular reticular nucleus Alpha part	0	14.7541	9.01639	4.09836	14.7541
Left_Pontine reticular nucleus, oral and caudal parts (pontis oralis and caudalis)	0	22.975	24.3004	21.0604	21.944
Left_Pedunculotegmental nucleus/Pedunculopontine nucleus	0	35.0515	31.9588	29.8969	34.0206
Left_Red nucleus	0	19.5355	14.2077	10.929	1.77596
Left_Superior colliculus	1.37457	18.5567	5.84192	2.4055	0
Left_Superior medullary reticular formation	0	21.8254	21.8254	19.4444	17.4603
Left_Substantia nigra	0	29.3674	6.32618	4.99129	17.5856
Left_Superior olivary complex	0	15.1261	15.1261	15.1261	15.1261
Left_Subcoeruleus	0	17.6471	17.6471	17.6471	17.6471
Left_Vestibular nuclei complex	0	80.6452	76.2097	70.9677	22.9839
Left_Viscero-sensory-motor nuclei complex	0	63.253	63.253	63.253	11.4458
Left_Ventral tegmental area – parabrachial/pigmented nucleus complex	0	50.1048	37.3166	34.5912	28.7212
Right_Cuneiform nucleus	0	13.3333	0	0	0
Right_Inferior colliculus	0	8.01527	0	0	0
Right_Inferior medullary reticular formation	0	5.84498	4.7014	3.30368	0.889454
Right_Inferior olivary nucleus	0	13.2353	0	0	0
Right_Locus coeruleus	0	0	0	0	0
Right_Laterodorsal tegmental nucleus-central gray of the rhomboencephalon	0	0	8.27586	2.58621	0
Right_Lateral parabrachial nucleus	0	8.33333	0	0	0
Right_Microcellular tegmental nucleus–prabigeminal nucleus	0	43.3333	0	0	0
Right_Medial parabrachial nucleus	0	5.18519	5.18519	0	0
Right_Mesencephalic reticular formation-dorsal part	0.33557	56.3758	33.557	21.4765	0
Right_Mesencephalic reticular formation-lateral part	0	48.1481	9.25926	0	0
Right_Parvicellular reticular nucleus Alpha part	0	1.48148	0	0	0
Right_Pontine reticular nucleus, oral and caudal parts (pontis oralis and caudalis)	0	7.20339	0.423729	0	0
Right_Pedunculotegmental nucleus/Pedunculopontine nucleus	0	13.1579	0	0	0
Right_Red nucleus	0	0.164474	0	0	0
Right_Superior colliculus	0	7.33333	2.66667	1	0
Right_Superior medullary reticular formation	0	1.38249	0	0	0
Right_Substantia nigra	0	0	0	0	0
Right_Superior olivary complex	0	12.9032	0	0	0
Right_Subcoeruleus	0	15.5963	1.37615	0	0
Right_Vestibular nuclei complex	0	14.2857	0	0	0
Right_Viscero-sensory-motor nuclei complex	0	5.06329	18.9873	13.9241	0
Right_Ventral tegmental area – parabrachial/pigmented nucleus complex	0	1.6632	0.4158	0.2079	0
Supplementary Table 7: Brainstem nuclei connected with intralaminar nuclei: The percent overlap of the brainstem nuclei overlapping the fixed-effect-maps (thr 1) of CL, CM, CeM, Pf, and sPf.

## Sheet: Supplementary Table 8
ILN anatomical assignment with cerebellum
	CL		CM		CeM		Pf		sPf
Cerebellar Lobuls	Left	Right	Left	Right	Left	Right	Left	Right	Left	Right
Left I-IV			1.023	0.2058	0.1211	0.2058	0.0525	0.008	0.0452	0.0001
Left V			0.0318	0.0002		0.0002
Left VI			0.1009	0.0084		0.0084			0.0002
Vermis VI			0.2091	0.102		0.102		0.0006	0.0003
Left Crus I			0.4931	0.0283		0.0283			0.0008
Vermis Crus I			0.0495	0.0323		0.0323		0.0003	0.0008
Left Crus II			5.3509	0.1443	0.0151	0.1443			0.0096
Vermis Crus II			0.3733	0.2919	0.0039	0.2919		0.0056	0.0027
Left VIIb			1.0867	0.0328	0.0073	0.0328			0.0024
Vermis VIIb			0.0501	0.0199		0.0199		0
Left VIIIa			0.3145	0.0196	0.0081	0.0196	0.0023		0.0009
Vermis VIIIa			0.1089	0.0434	0.005	0.0434	0.0005	0.0001
Left VIIIb			0.144	0.0139	0.0054	0.0139	0.0015
Vermis VIIIb				0.0397	0.003	0.0397	0.0008	0.0009
Left IX			0.7395	0.0292	0.061	0.0292	0.0228	0.0019	0.0131
Left X			0.2761	0.0013	0.0003	0.0013	0.0001
Vermis IX			0.1027	0.0969	0.0255	0.0969	0.009	0.0055	0.002
Vermis X			0.0269	0.031	0.0091	0.031	0.0038	0.0035	0.0004
Right I-IV			0.0307	0.7663	0.0106	0.7663	0.0007	0.0369		0.0003
Right V			0.0033	0.0008		0.0008		0
Right VI			0.0205	0.0254		0.0254		0.0002
Right VIIb			0.1086	0.2863		0.2863		0.0029
Right VIIIa			0.0394	0.1318		0.1318		0.0011
Right VIIIb			0.0146	0.0673		0.0673		0.0011
Right Crus I			0.0582	0.104		0.104		0.0017
Right Crus II			0.3676	2.0998		2.0998		0.0203
Right X			0.0247	0.0716	0.0003	0.0716	0.0001	0.0002
Right IX			0.0094	0.4423	0.0046	0.4423	0.0006	0.018
Vermis VIIIb			0.0357
Supplementary Table 8: Cerebellar lobules connected with intralaminar nuclei: The overlapping cerebellar lobules with the CL, CM, CeM, Pf, and sPf.

## Sheet: Supplementary Table 9
ILN anatomical assignment with Subcortical structures
	CL		CM		CeM		Pf		sPf
Subcortex	Left	Right	Left	Right	Left	Right	Left	Right	Left	Right
Caudate	0.0005				1.3282	1.6851	1.3562	2.0281	0.6828	0.8936
Putamen			0.0181		2.0143	1.0245	2.3872	1.3037	0.3359	0.2168
Pallidum			0.0732	0.0022	0.8567	1.1014	1.0829	1.2449	0.1197	0.0548
Hippocampus	0.0002		0.0042	0.0028	0.586	0.4891	0.5961	0.5098	0.0531	0.0137
Amygdala			0.1635	0.0007	5.3155	6.6365	5.1285	6.185	0.037	0.015
Accumbens	0.0028				0.9238	0.8443	0.9554	0.9602
Supplementary Table 9: Subcortical structures connected with intralaminar nuclei: The overlapping subcortical structures with the CL, CM, CeM, Pf, and sPf.

## Sheet: Supplementary Table 10
ILN anatomical assignment with white matter atlas (XTRACT HCP)
	CL		CM		CeM		Pf		sPf
White-matter-tracts	Left	Right	Left	Right	Left	Right	Left	Right	Left	Right
Anterior Commissure	0.098	0.1429	0.001	0.0007	0.8476	0.5128	0.907	0.5397	0.0008	0.0006
Arcuate Fasciculus	0.0465		0.1405		0.0921	0.0456	0.1694	0.0621	0.5213	0.3913
Acoustic Radiation		0.0098		0.2506	1.2076	0.9758	1	1.0487	0.008	0.0633
Anterior Thalamic Radiation	1.8179	1	0.0201	0.0072	4.9639	3.8669	5	4.5125	0.3388	0.1742
Cingulum subsection Dorsal					0.051		0.0717	0.035	0.0004	0.0043
Cingulum subsection Peri-genual					0.0002		0.0002	0.0027
Cingulum subsection Temporal					0.2635		0.3992	0.5943
Corticospinal Tract			0.3974	0.7542	0.0555	0.2141	0.0685	0.2418	20.9142	17.6386
Frontal Aslant Tract									0.0086	0.0264
Forceps Major	0.0382	0.0007		1.327	1.915	3.1201	2	3.4899		0.0275
Forceps Minor					1.1257	0.6326	1	0.8636	0.0255	0.004
Fornix	1.0439	0.1818		0.0002	1.3148	0.6989	1	0.6881	0.0042	0.0022
Inferior Fronto-Occipital Fasciculus			0.0017		10.2434	7.407	12	8.7943	0.4374	0.2881
Inferior Longitudinal Fasciculus					0.4244	0.5566	0.5902	0.7037	0.011	0.013
Middle Cerebellar Peduncle			4.6268	1.2668	0.0118	0.0541	0.0039	0.0966	0.0414	0.0009
Middle Longitudinal Fasciculus					5.1487	5.2134	6.3405	5.7656	0.1414	0.0899
Optic Radiation	0.0017	0.0039	0.0732	0.0578	10.4756	12.5839	13	13.6042	0.0617	0.0317
Superior Longitudinal Fasciculus 1					0.0167	0.0246	0.1375	0.0959	7.5383	10
Superior Longitudinal Fasciculus 2							0.0018	0.0003	1.7976	1
Superior Longitudinal Fasciculus 3					0.0001		0.0024	0	0.1629	0.0903
Superior Thalamic Radiation	4.4103	2	1.1428	2.0746	0.0537	0.0389	0.0277	0.0173	2.7996	3.7333
Uncinate Fasciculus					3.9271	2.8658	4.3657	3.6691	0.1401	0.0733
Vertical Occipital Fasciculus					1.0589	1.3718		1.5778
Supplementary Table 10: White matter fiber tracts connected with intralaminar nuclei: The overlapping white-matter-pathways with the CL, CM, CeM, Pf, and sPf.
						1.0589

[truncated: 4 more sheets: Supplementary Table 11, Supplementary Table 12, Supplementary Table 13, Supplementary Table 14]
